# Supplementary material for: Using the MCF10A/MCF10CA1a Breast Cancer Progression Cell Line Model to Investigate the Effect of Active, Mutant Forms of EGFR in Breast Cancer Development and Treatment Using Gefitinib
Source: PLoS One. 2015 May 13;10(5):e0125232. doi: 10.1371/journal.pone.0125232 (PMC4430383; doi:10.1371/journal.pone.0125232)
Supplement: S1 Table — (XLSX) [file pone.0125232.s007.xlsx]

## Sheet: GAP_MCF10A_geneENS61.txt
Table S1. Regions of copy number variation in MCF10A cells.
#chr	start	end	CNVchange	CNVtype	GeneSymbol	EnsemblGeneID	CNVeffect
1	2387101	2404256	3	gain	PLCH2	ENSG00000149527	partial gene
1	5727010	5732265	3	gain	ENSG00000236948	ENSG00000236948	partial gene
1	12908591	12920067	1	loss	PRAMEF2	ENSG00000120952	partial gene
1	25598276	25659509	1	loss	SDHDP6	ENSG00000224183	complete gene
1	25598276	25659509	1	loss	RHD	ENSG00000187010	complete gene
1	26362194	26368787	4	gain	SLC30A2	ENSG00000158014	partial gene
1	26362194	26368787	4	gain	EXTL1	ENSG00000158008	partial gene
1	108113385	108113856	1	loss	VAV3	ENSG00000134215	partial gene
1	108113385	108113856	1	loss	ENSG00000252194	ENSG00000252194	complete gene
1	110330723	110361534	3	gain	ENSG00000224927	ENSG00000224927	complete gene
1	145310251	146472911	3	gain	PDZK1P1	ENSG00000215860	complete gene
1	145310251	146472911	3	gain	ENSG00000249788	ENSG00000249788	complete gene
1	145310251	146472911	3	gain	ENSG00000244353	ENSG00000244353	complete gene
1	145310251	146472911	3	gain	GPR89A	ENSG00000117262	complete gene
1	145310251	146472911	3	gain	ENSG00000234245	ENSG00000234245	complete gene
1	145310251	146472911	3	gain	PDZK1	ENSG00000174827	complete gene
1	145310251	146472911	3	gain	ENSG00000233396	ENSG00000233396	complete gene
1	145310251	146472911	3	gain	ENSG00000238765	ENSG00000238765	complete gene
1	145310251	146472911	3	gain	ENSG00000244619	ENSG00000244619	complete gene
1	145310251	146472911	3	gain	GPR89C	ENSG00000196644	complete gene
1	145310251	146472911	3	gain	NBPF10	ENSG00000163386	partial gene
1	145310251	146472911	3	gain	ENSG00000243342	ENSG00000243342	complete gene
1	145310251	146472911	3	gain	LIX1L	ENSG00000152022	complete gene
1	145310251	146472911	3	gain	ANKRD35	ENSG00000198483	complete gene
1	145310251	146472911	3	gain	PEX11B	ENSG00000131779	complete gene
1	145310251	146472911	3	gain	ENSG00000243684	ENSG00000243684	complete gene
1	145310251	146472911	3	gain	CD160	ENSG00000117281	complete gene
1	145310251	146472911	3	gain	TXNIP	ENSG00000117289	complete gene
1	145310251	146472911	3	gain	GNRHR2	ENSG00000211451	complete gene
1	145310251	146472911	3	gain	ENSG00000255168	ENSG00000255168	partial gene
1	145310251	146472911	3	gain	ENSG00000234222	ENSG00000234222	complete gene
1	145310251	146472911	3	gain	ENSG00000239475	ENSG00000239475	complete gene
1	145310251	146472911	3	gain	RNF115	ENSG00000121848	complete gene
1	145310251	146472911	3	gain	ENSG00000244371	ENSG00000244371	complete gene
1	145310251	146472911	3	gain	ENSG00000227216	ENSG00000227216	complete gene
1	145310251	146472911	3	gain	ANKRD34A	ENSG00000181039	complete gene
1	145310251	146472911	3	gain	FAM108A11P	ENSG00000198658	complete gene
1	145310251	146472911	3	gain	PIAS3	ENSG00000131788	complete gene
1	145310251	146472911	3	gain	POLR3GL	ENSG00000121851	complete gene
1	145310251	146472911	3	gain	ENSG00000201105	ENSG00000201105	complete gene
1	145310251	146472911	3	gain	NUDT17	ENSG00000186364	complete gene
1	145310251	146472911	3	gain	NBPF12	ENSG00000186275	complete gene
1	145310251	146472911	3	gain	HFE2	ENSG00000168509	complete gene
1	145310251	146472911	3	gain	ENSG00000227280	ENSG00000227280	complete gene
1	145310251	146472911	3	gain	RNU1-9	ENSG00000207418	complete gene
1	145310251	146472911	3	gain	ENSG00000201558	ENSG00000201558	complete gene
1	145310251	146472911	3	gain	ENSG00000235702	ENSG00000235702	complete gene
1	145310251	146472911	3	gain	POLR3C	ENSG00000186141	complete gene
1	145310251	146472911	3	gain	ENSG00000227733	ENSG00000227733	complete gene
1	145310251	146472911	3	gain	ENSG00000229828	ENSG00000229828	complete gene
1	145310251	146472911	3	gain	ITGA10	ENSG00000143127	complete gene
1	145310251	146472911	3	gain	RBM8A	ENSG00000131795	complete gene
1	145310251	146472911	3	gain	NBPF11	ENSG00000152042	complete gene
1	145310251	146472911	3	gain	ENSG00000232637	ENSG00000232637	complete gene
1	146494065	146975765	3	gain	ENSG00000236806	ENSG00000236806	complete gene
1	146494065	146975765	3	gain	ENSG00000207209	ENSG00000207209	complete gene
1	146494065	146975765	3	gain	ENSG00000201142	ENSG00000201142	complete gene
1	146494065	146975765	3	gain	ENSG00000237188	ENSG00000237188	complete gene
1	146494065	146975765	3	gain	CHD1L	ENSG00000131778	complete gene
1	146494065	146975765	3	gain	ENSG00000230832	ENSG00000230832	complete gene
1	146494065	146975765	3	gain	CCT8P1	ENSG00000226015	complete gene
1	146494065	146975765	3	gain	OR13Z1P	ENSG00000226653	complete gene
1	146494065	146975765	3	gain	ENSG00000213226	ENSG00000213226	complete gene
1	146494065	146975765	3	gain	ENSG00000240560	ENSG00000240560	complete gene
1	146494065	146975765	3	gain	FMO5	ENSG00000131781	complete gene
1	146494065	146975765	3	gain	ENSG00000180867	ENSG00000180867	complete gene
1	146494065	146975765	3	gain	ENSG00000227242	ENSG00000227242	partial gene
1	146494065	146975765	3	gain	PRKAB2	ENSG00000131791	complete gene
1	146494065	146975765	3	gain	ENSG00000225603	ENSG00000225603	complete gene
1	146976138	147795939	3	gain	ENSG00000226335	ENSG00000226335	complete gene
1	146976138	147795939	3	gain	ENSG00000239842	ENSG00000239842	complete gene
1	146976138	147795939	3	gain	ENSG00000234482	ENSG00000234482	complete gene
1	146976138	147795939	3	gain	ENSG00000239606	ENSG00000239606	complete gene
1	146976138	147795939	3	gain	ENSG00000231196	ENSG00000231196	complete gene
1	146976138	147795939	3	gain	GJA5	ENSG00000143140	complete gene
1	146976138	147795939	3	gain	ACP6	ENSG00000162836	complete gene
1	146976138	147795939	3	gain	ENSG00000242379	ENSG00000242379	complete gene
1	146976138	147795939	3	gain	ENSG00000229952	ENSG00000229952	complete gene
1	146976138	147795939	3	gain	ENSG00000234610	ENSG00000234610	complete gene
1	146976138	147795939	3	gain	GJA8	ENSG00000121634	complete gene
1	146976138	147795939	3	gain	ENSG00000227700	ENSG00000227700	complete gene
1	146976138	147795939	3	gain	ENSG00000243816	ENSG00000243816	complete gene
1	146976138	147795939	3	gain	ENSG00000229438	ENSG00000229438	complete gene
1	146976138	147795939	3	gain	PDZK1P2	ENSG00000244211	complete gene
1	146976138	147795939	3	gain	ENSG00000227778	ENSG00000227778	complete gene
1	146976138	147795939	3	gain	ENSG00000199879	ENSG00000199879	complete gene
1	146976138	147795939	3	gain	ENSG00000224335	ENSG00000224335	complete gene
1	146976138	147795939	3	gain	ENSG00000251150	ENSG00000251150	complete gene
1	146976138	147795939	3	gain	ENSG00000223728	ENSG00000223728	complete gene
1	146976138	147795939	3	gain	RNU1-6	ENSG00000206585	complete gene
1	146976138	147795939	3	gain	ENSG00000238677	ENSG00000238677	complete gene
1	146976138	147795939	3	gain	ENSG00000234283	ENSG00000234283	complete gene
1	146976138	147795939	3	gain	ENSG00000235988	ENSG00000235988	complete gene
1	146976138	147795939	3	gain	BCL9	ENSG00000116128	complete gene
1	146976138	147795939	3	gain	ENSG00000234190	ENSG00000234190	complete gene
1	146976138	147795939	3	gain	ENSG00000251240	ENSG00000251240	complete gene
1	146976138	147795939	3	gain	ENSG00000232265	ENSG00000232265	complete gene
1	146976138	147795939	3	gain	ENSG00000215859	ENSG00000215859	complete gene
1	146976138	147795939	3	gain	ENSG00000206791	ENSG00000206791	complete gene
1	146976138	147795939	3	gain	ENSG00000227139	ENSG00000227139	complete gene
1	146976138	147795939	3	gain	ENSG00000228626	ENSG00000228626	complete gene
1	146976138	147795939	3	gain	FAM108A2	ENSG00000203835	complete gene
1	146976138	147795939	3	gain	NBPF24	ENSG00000203836	complete gene
1	146976138	147795939	3	gain	ENSG00000244252	ENSG00000244252	complete gene
1	146976138	147795939	3	gain	GPR89B	ENSG00000188092	complete gene
1	146976138	147795939	3	gain	ENSG00000243615	ENSG00000243615	complete gene
1	146976138	147795939	3	gain	ENSG00000225080	ENSG00000225080	complete gene
1	146976138	147795939	3	gain	ENSG00000241894	ENSG00000241894	complete gene
1	146976138	147795939	3	gain	ENSG00000238107	ENSG00000238107	complete gene
1	147801691	149698251	3	gain	ENSG00000215863	ENSG00000215863	complete gene
1	147801691	149698251	3	gain	ENSG00000243595	ENSG00000243595	complete gene
1	147801691	149698251	3	gain	PPIAL4C	ENSG00000198161	complete gene
1	147801691	149698251	3	gain	ENSG00000175658	ENSG00000175658	complete gene
1	147801691	149698251	3	gain	ENSG00000254243	ENSG00000254243	complete gene
1	147801691	149698251	3	gain	ENSG00000251362	ENSG00000251362	complete gene
1	147801691	149698251	3	gain	ENSG00000222854	ENSG00000222854	complete gene
1	147801691	149698251	3	gain	FCGR1C	ENSG00000253193	complete gene
1	147801691	149698251	3	gain	ENSG00000202167	ENSG00000202167	complete gene
1	147801691	149698251	3	gain	ENSG00000202064	ENSG00000202064	complete gene
1	147801691	149698251	3	gain	ENSG00000207205	ENSG00000207205	complete gene
1	147801691	149698251	3	gain	ENSG00000203815	ENSG00000203815	complete gene
1	147801691	149698251	3	gain	HIST2H3PS2	ENSG00000203818	complete gene
1	147801691	149698251	3	gain	ENSG00000223759	ENSG00000223759	complete gene
1	147801691	149698251	3	gain	ENSG00000239781	ENSG00000239781	complete gene
1	147801691	149698251	3	gain	ENSG00000226675	ENSG00000226675	complete gene
1	147801691	149698251	3	gain	ENSG00000232721	ENSG00000232721	complete gene
1	147801691	149698251	3	gain	ENSG00000236140	ENSG00000236140	complete gene
1	147801691	149698251	3	gain	ENSG00000226028	ENSG00000226028	complete gene
1	147801691	149698251	3	gain	ENSG00000252826	ENSG00000252826	complete gene
1	147801691	149698251	3	gain	ENSG00000235999	ENSG00000235999	complete gene
1	147801691	149698251	3	gain	ENSG00000229801	ENSG00000229801	complete gene
1	147801691	149698251	3	gain	ENSG00000237343	ENSG00000237343	complete gene
1	147801691	149698251	3	gain	ENSG00000236245	ENSG00000236245	complete gene
1	147801691	149698251	3	gain	NBPF16	ENSG00000203827	complete gene
1	147801691	149698251	3	gain	ENSG00000203825	ENSG00000203825	complete gene
1	147801691	149698251	3	gain	ENSG00000252744	ENSG00000252744	complete gene
1	147801691	149698251	3	gain	NBPF15	ENSG00000243452	complete gene
1	147801691	149698251	3	gain	ENSG00000225871	ENSG00000225871	complete gene
1	147801691	149698251	3	gain	ENSG00000231448	ENSG00000231448	complete gene
1	147801691	149698251	3	gain	ENSG00000206968	ENSG00000206968	complete gene
1	147801691	149698251	3	gain	ENSG00000233430	ENSG00000233430	complete gene
1	147801691	149698251	3	gain	ENSG00000232527	ENSG00000232527	complete gene
1	147801691	149698251	3	gain	ENSG00000239903	ENSG00000239903	complete gene
1	147801691	149698251	3	gain	ENSG00000229002	ENSG00000229002	complete gene
1	147801691	149698251	3	gain	ENSG00000230582	ENSG00000230582	complete gene
1	147801691	149698251	3	gain	ENSG00000252925	ENSG00000252925	complete gene
1	147801691	149698251	3	gain	ENSG00000252105	ENSG00000252105	complete gene
1	147801691	149698251	3	gain	ENSG00000237503	ENSG00000237503	complete gene
1	147801691	149698251	3	gain	ENSG00000223779	ENSG00000223779	complete gene
1	147801691	149698251	3	gain	ENSG00000237533	ENSG00000237533	complete gene
1	147801691	149698251	3	gain	ENSG00000240384	ENSG00000240384	complete gene
1	147801691	149698251	3	gain	RNU1-5	ENSG00000206737	complete gene
1	147801691	149698251	3	gain	ENSG00000230186	ENSG00000230186	complete gene
1	147801691	149698251	3	gain	ENSG00000213224	ENSG00000213224	complete gene
1	147801691	149698251	3	gain	ENSG00000234367	ENSG00000234367	complete gene
1	147801691	149698251	3	gain	ENSG00000239502	ENSG00000239502	complete gene
1	147801691	149698251	3	gain	ENSG00000242352	ENSG00000242352	complete gene
1	147801691	149698251	3	gain	ENSG00000243493	ENSG00000243493	complete gene
1	147801691	149698251	3	gain	ENSG00000227212	ENSG00000227212	complete gene
1	147801691	149698251	3	gain	FAM72C	ENSG00000203817	complete gene
1	147801691	149698251	3	gain	ENSG00000207501	ENSG00000207501	complete gene
1	147801691	149698251	3	gain	ENSG00000231551	ENSG00000231551	complete gene
1	147801691	149698251	3	gain	ENSG00000223612	ENSG00000223612	complete gene
1	147801691	149698251	3	gain	ENSG00000244138	ENSG00000244138	complete gene
1	147801691	149698251	3	gain	ENSG00000231267	ENSG00000231267	complete gene
1	147801691	149698251	3	gain	ENSG00000242904	ENSG00000242904	complete gene
1	147801691	149698251	3	gain	ENSG00000252842	ENSG00000252842	complete gene
1	147801691	149698251	3	gain	ENSG00000212544	ENSG00000212544	complete gene
1	147801691	149698251	3	gain	NKAIN1P1	ENSG00000242943	complete gene
1	147801691	149698251	3	gain	ENSG00000207349	ENSG00000207349	complete gene
1	147801691	149698251	3	gain	ENSG00000207340	ENSG00000207340	complete gene
1	147801691	149698251	3	gain	ENSG00000201183	ENSG00000201183	complete gene
1	147801691	149698251	3	gain	ENSG00000202496	ENSG00000202496	complete gene
1	147801691	149698251	3	gain	PPIAL4D	ENSG00000230767	complete gene
1	147801691	149698251	3	gain	MIR548U	ENSG00000212044	complete gene
1	147801691	149698251	3	gain	ENSG00000179571	ENSG00000179571	complete gene
1	147801691	149698251	3	gain	ENSG00000226067	ENSG00000226067	complete gene
1	147801691	149698251	3	gain	ENSG00000202408	ENSG00000202408	complete gene
1	147801691	149698251	3	gain	PPIAL4A	ENSG00000238023	complete gene
1	147801691	149698251	3	gain	ENSG00000244591	ENSG00000244591	complete gene
1	147801691	149698251	3	gain	ENSG00000197844	ENSG00000197844	complete gene
1	147801691	149698251	3	gain	ENSG00000235887	ENSG00000235887	complete gene
1	147801691	149698251	3	gain	ENSG00000242424	ENSG00000242424	complete gene
1	147801691	149698251	3	gain	ENSG00000233368	ENSG00000233368	complete gene
1	147801691	149698251	3	gain	ENSG00000233586	ENSG00000233586	complete gene
1	147801691	149698251	3	gain	NBPF20	ENSG00000203832	complete gene
1	147801691	149698251	3	gain	ENSG00000241802	ENSG00000241802	complete gene
1	147801691	149698251	3	gain	ENSG00000237168	ENSG00000237168	complete gene
1	147801691	149698251	3	gain	NBPF14	ENSG00000122497	complete gene
1	147801691	149698251	3	gain	ENSG00000237253	ENSG00000237253	complete gene
1	147801691	149698251	3	gain	ENSG00000234232	ENSG00000234232	partial gene
1	147801691	149698251	3	gain	ENSG00000240929	ENSG00000240929	complete gene
1	147801691	149698251	3	gain	ENSG00000212456	ENSG00000212456	complete gene
1	147801691	149698251	3	gain	ENSG00000234571	ENSG00000234571	complete gene
1	147801691	149698251	3	gain	ENSG00000224481	ENSG00000224481	partial gene
1	147801691	149698251	3	gain	ENSG00000239237	ENSG00000239237	complete gene
1	147801691	149698251	3	gain	ENSG00000223495	ENSG00000223495	complete gene
1	147801691	149698251	3	gain	ENSG00000223491	ENSG00000223491	complete gene
1	147801691	149698251	3	gain	ENSG00000232151	ENSG00000232151	complete gene
1	149717647	150638572	3	gain	ENSG00000238526	ENSG00000238526	complete gene
1	149717647	150638572	3	gain	MCL1	ENSG00000143384	complete gene
1	149717647	150638572	3	gain	ADAMTSL4	ENSG00000143382	complete gene
1	149717647	150638572	3	gain	HIST2H2AA4	ENSG00000203812	complete gene
1	149717647	150638572	3	gain	HIST2H3C	ENSG00000203811	complete gene
1	149717647	150638572	3	gain	HIST2H2BF	ENSG00000203814	complete gene
1	149717647	150638572	3	gain	BOLA1	ENSG00000178096	complete gene
1	149717647	150638572	3	gain	ENSG00000239531	ENSG00000239531	complete gene
1	149717647	150638572	3	gain	ENSG00000241686	ENSG00000241686	complete gene
1	149717647	150638572	3	gain	VPS45	ENSG00000136631	complete gene
1	149717647	150638572	3	gain	HIST2H2AB	ENSG00000184270	complete gene
1	149717647	150638572	3	gain	OTUD7B	ENSG00000163113	complete gene
1	149717647	150638572	3	gain	HIST2H2AA3	ENSG00000183558	complete gene
1	149717647	150638572	3	gain	ENSG00000233030	ENSG00000233030	complete gene
1	149717647	150638572	3	gain	MTMR11	ENSG00000014914	complete gene
1	149717647	150638572	3	gain	ENSA	ENSG00000143420	complete gene
1	149717647	150638572	3	gain	ANP32E	ENSG00000143401	complete gene
1	149717647	150638572	3	gain	ENSG00000246674	ENSG00000246674	complete gene
1	149717647	150638572	3	gain	ENSG00000222222	ENSG00000222222	complete gene
1	149717647	150638572	3	gain	ECM1	ENSG00000143369	complete gene
1	149717647	150638572	3	gain	HIST2H4A	ENSG00000183941	complete gene
1	149717647	150638572	3	gain	C1orf138	ENSG00000203804	complete gene
1	149717647	150638572	3	gain	ENSG00000223945	ENSG00000223945	complete gene
1	149717647	150638572	3	gain	SV2A	ENSG00000159164	complete gene
1	149717647	150638572	3	gain	ENSG00000242663	ENSG00000242663	complete gene
1	149717647	150638572	3	gain	TARS2	ENSG00000143374	complete gene
1	149717647	150638572	3	gain	CA14	ENSG00000118298	complete gene
1	149717647	150638572	3	gain	C1orf54	ENSG00000118292	complete gene
1	149717647	150638572	3	gain	HIST2H3A	ENSG00000203852	complete gene
1	149717647	150638572	3	gain	C1orf51	ENSG00000159208	complete gene
1	149717647	150638572	3	gain	HIST2H2BE	ENSG00000184678	complete gene
1	149717647	150638572	3	gain	FCGR1A	ENSG00000150337	complete gene
1	149717647	150638572	3	gain	HIST2H4B	ENSG00000182217	complete gene
1	149717647	150638572	3	gain	PLEKHO1	ENSG00000023902	complete gene
1	149717647	150638572	3	gain	ENSG00000215857	ENSG00000215857	complete gene
1	149717647	150638572	3	gain	ENSG00000215856	ENSG00000215856	complete gene
1	149717647	150638572	3	gain	ENSG00000253047	ENSG00000253047	complete gene
1	149717647	150638572	3	gain	ENSG00000250661	ENSG00000250661	complete gene
1	149717647	150638572	3	gain	HIST2H2BD	ENSG00000203819	complete gene
1	149717647	150638572	3	gain	HIST2H2AC	ENSG00000184260	complete gene
1	149717647	150638572	3	gain	HIST2H3D	ENSG00000183598	complete gene
1	149717647	150638572	3	gain	ENSG00000248003	ENSG00000248003	complete gene
1	149717647	150638572	3	gain	HIST2H2BC	ENSG00000220323	complete gene
1	149717647	150638572	3	gain	RPRD2	ENSG00000163125	complete gene
1	149717647	150638572	3	gain	PRPF3	ENSG00000117360	complete gene
1	149717647	150638572	3	gain	APH1A	ENSG00000117362	complete gene
1	149717647	150638572	3	gain	ENSG00000239850	ENSG00000239850	complete gene
1	149717647	150638572	3	gain	ENSG00000228126	ENSG00000228126	complete gene
1	149717647	150638572	3	gain	ENSG00000226500	ENSG00000226500	complete gene
1	149717647	150638572	3	gain	ENSG00000237781	ENSG00000237781	complete gene
1	149717647	150638572	3	gain	SF3B4	ENSG00000143368	complete gene
1	149717647	150638572	3	gain	MRPS21	ENSG00000187145	complete gene
1	149717647	150638572	3	gain	ENSG00000245214	ENSG00000245214	complete gene
1	149717647	150638572	3	gain	GOLPH3L	ENSG00000143457	partial gene
1	150644686	151922808	3	gain	ENSG00000206635	ENSG00000206635	complete gene
1	150644686	151922808	3	gain	FAM63A	ENSG00000143409	complete gene
1	150644686	151922808	3	gain	PSMB4	ENSG00000159377	complete gene
1	150644686	151922808	3	gain	ENSG00000224800	ENSG00000224800	complete gene
1	150644686	151922808	3	gain	ENSG00000233717	ENSG00000233717	complete gene
1	150644686	151922808	3	gain	CTSK	ENSG00000143387	complete gene
1	150644686	151922808	3	gain	SELENBP1	ENSG00000143416	complete gene
1	150644686	151922808	3	gain	ENSG00000201134	ENSG00000201134	complete gene
1	150644686	151922808	3	gain	ENSG00000242557	ENSG00000242557	complete gene
1	150644686	151922808	3	gain	BNIPL	ENSG00000163141	complete gene
1	150644686	151922808	3	gain	LYSMD1	ENSG00000163155	complete gene
1	150644686	151922808	3	gain	CDC42SE1	ENSG00000197622	complete gene
1	150644686	151922808	3	gain	THEM5	ENSG00000196407	complete gene
1	150644686	151922808	3	gain	ENSG00000232937	ENSG00000232937	complete gene
1	150644686	151922808	3	gain	SETDB1	ENSG00000143379	complete gene
1	150644686	151922808	3	gain	ENSG00000234614	ENSG00000234614	complete gene
1	150644686	151922808	3	gain	ANXA9	ENSG00000143412	complete gene
1	150644686	151922808	3	gain	C1orf230	ENSG00000178796	complete gene
1	150644686	151922808	3	gain	ENSG00000236713	ENSG00000236713	complete gene
1	150644686	151922808	3	gain	ENSG00000250734	ENSG00000250734	complete gene
1	150644686	151922808	3	gain	KRT8P28	ENSG00000223810	partial gene
1	150644686	151922808	3	gain	ENSG00000200759	ENSG00000200759	complete gene
1	150644686	151922808	3	gain	PIP5K1A	ENSG00000143398	complete gene
1	150644686	151922808	3	gain	ENSG00000206931	ENSG00000206931	complete gene
1	150644686	151922808	3	gain	ENSG00000227045	ENSG00000227045	complete gene
1	150644686	151922808	3	gain	LASS2	ENSG00000143418	complete gene
1	150644686	151922808	3	gain	ENSG00000223861	ENSG00000223861	complete gene
1	150644686	151922808	3	gain	THEM4	ENSG00000159445	complete gene
1	150644686	151922808	3	gain	RORC	ENSG00000143365	complete gene
1	150644686	151922808	3	gain	ENSG00000212512	ENSG00000212512	complete gene
1	150644686	151922808	3	gain	ENSG00000206980	ENSG00000206980	complete gene
1	150644686	151922808	3	gain	ENSG00000238711	ENSG00000238711	complete gene
1	150644686	151922808	3	gain	ZNF687	ENSG00000143373	complete gene
1	150644686	151922808	3	gain	SNX27	ENSG00000143376	complete gene
1	150644686	151922808	3	gain	CGN	ENSG00000143375	complete gene
1	150644686	151922808	3	gain	CTSS	ENSG00000163131	complete gene
1	150644686	151922808	3	gain	ENSG00000203288	ENSG00000203288	complete gene
1	150644686	151922808	3	gain	POGZ	ENSG00000143442	complete gene
1	150644686	151922808	3	gain	C1orf56	ENSG00000143443	complete gene
1	150644686	151922808	3	gain	ENSG00000232536	ENSG00000232536	complete gene
1	150644686	151922808	3	gain	MIR554	ENSG00000207606	complete gene
1	150644686	151922808	3	gain	VPS72	ENSG00000163159	complete gene
1	150644686	151922808	3	gain	C2CD4D	ENSG00000225556	complete gene
1	150644686	151922808	3	gain	TNFAIP8L2	ENSG00000163154	complete gene
1	150644686	151922808	3	gain	TMOD4	ENSG00000163157	complete gene
1	150644686	151922808	3	gain	ENSG00000200175	ENSG00000200175	complete gene
1	150644686	151922808	3	gain	ENSG00000249602	ENSG00000249602	complete gene
1	150644686	151922808	3	gain	ENSG00000232671	ENSG00000232671	complete gene
1	150644686	151922808	3	gain	MLLT11	ENSG00000213190	complete gene
1	150644686	151922808	3	gain	RFX5	ENSG00000143390	complete gene
1	150644686	151922808	3	gain	PI4KB	ENSG00000143393	complete gene
1	150644686	151922808	3	gain	ENSG00000252840	ENSG00000252840	complete gene
1	150644686	151922808	3	gain	PSMD4	ENSG00000159352	complete gene
1	150644686	151922808	3	gain	SEMA6C	ENSG00000143434	complete gene
1	150644686	151922808	3	gain	ARNT	ENSG00000143437	complete gene
1	150644686	151922808	3	gain	MRPL9	ENSG00000143436	complete gene
1	150644686	151922808	3	gain	SCNM1	ENSG00000163156	complete gene
1	150644686	151922808	3	gain	TDRKH	ENSG00000182134	complete gene
1	150644686	151922808	3	gain	ENSG00000240510	ENSG00000240510	complete gene
1	150644686	151922808	3	gain	ENSG00000236940	ENSG00000236940	complete gene
1	150644686	151922808	3	gain	ENSG00000237976	ENSG00000237976	complete gene
1	150644686	151922808	3	gain	UBE2D3P3	ENSG00000224690	complete gene
1	150644686	151922808	3	gain	ENSG00000229357	ENSG00000229357	complete gene
1	150644686	151922808	3	gain	CELF3	ENSG00000159409	complete gene
1	150644686	151922808	3	gain	TUFT1	ENSG00000143367	complete gene
1	150644686	151922808	3	gain	PRUNE	ENSG00000143363	complete gene
1	150644686	151922808	3	gain	LINGO4	ENSG00000213171	complete gene
1	150644686	151922808	3	gain	ENSG00000231073	ENSG00000231073	complete gene
1	150644686	151922808	3	gain	ENSG00000224645	ENSG00000224645	complete gene
1	150644686	151922808	3	gain	GABPB2	ENSG00000143458	complete gene
1	150644686	151922808	3	gain	GOLPH3L	ENSG00000143457	partial gene
1	150644686	151922808	3	gain	HORMAD1	ENSG00000143452	complete gene
1	150644686	151922808	3	gain	OAZ3	ENSG00000143450	complete gene
1	151924394	153464138	3	gain	LCE2D	ENSG00000187223	complete gene
1	151924394	153464138	3	gain	ENSG00000227415	ENSG00000227415	complete gene
1	151924394	153464138	3	gain	ENSG00000236427	ENSG00000236427	complete gene
1	151924394	153464138	3	gain	LCE6A	ENSG00000235942	complete gene
1	151924394	153464138	3	gain	SPRR2F	ENSG00000244094	complete gene
1	151924394	153464138	3	gain	TCHH	ENSG00000159450	complete gene
1	151924394	153464138	3	gain	LCE2B	ENSG00000159455	complete gene
1	151924394	153464138	3	gain	ENSG00000230779	ENSG00000230779	complete gene
1	151924394	153464138	3	gain	ENSG00000203781	ENSG00000203781	complete gene
1	151924394	153464138	3	gain	ENSG00000229021	ENSG00000229021	complete gene
1	151924394	153464138	3	gain	HDHD1P2	ENSG00000233792	complete gene
1	151924394	153464138	3	gain	LOR	ENSG00000203782	complete gene
1	151924394	153464138	3	gain	ENSG00000224308	ENSG00000224308	complete gene
1	151924394	153464138	3	gain	SPRR2B	ENSG00000196805	complete gene
1	151924394	153464138	3	gain	CRCT1	ENSG00000169509	complete gene
1	151924394	153464138	3	gain	SPRR2E	ENSG00000203785	complete gene
1	151924394	153464138	3	gain	SPRR1B	ENSG00000169469	complete gene
1	151924394	153464138	3	gain	SPRR4	ENSG00000184148	complete gene
1	151924394	153464138	3	gain	ENSG00000224784	ENSG00000224784	complete gene
1	151924394	153464138	3	gain	CRNN	ENSG00000143536	complete gene
1	151924394	153464138	3	gain	TCHHL1	ENSG00000182898	complete gene
1	151924394	153464138	3	gain	S100A12	ENSG00000163221	complete gene
1	151924394	153464138	3	gain	S100A11	ENSG00000163191	complete gene
1	151924394	153464138	3	gain	LCE3B	ENSG00000187238	complete gene
1	151924394	153464138	3	gain	PRR9	ENSG00000203783	complete gene
1	151924394	153464138	3	gain	KPRP	ENSG00000203786	complete gene
1	151924394	153464138	3	gain	LCE4A	ENSG00000187170	complete gene
1	151924394	153464138	3	gain	LCE2A	ENSG00000187173	complete gene
1	151924394	153464138	3	gain	ENSG00000252920	ENSG00000252920	complete gene
1	151924394	153464138	3	gain	LCE3E	ENSG00000185966	complete gene
1	151924394	153464138	3	gain	S100A7A	ENSG00000184330	complete gene
1	151924394	153464138	3	gain	ENSG00000226947	ENSG00000226947	complete gene
1	151924394	153464138	3	gain	LCE3C	ENSG00000244057	complete gene
1	151924394	153464138	3	gain	S100A10	ENSG00000197747	complete gene
1	151924394	153464138	3	gain	S100A8	ENSG00000143546	complete gene
1	151924394	153464138	3	gain	C1orf46	ENSG00000176075	complete gene
1	151924394	153464138	3	gain	LCE1F	ENSG00000240386	complete gene
1	151924394	153464138	3	gain	ENSG00000237008	ENSG00000237008	complete gene
1	151924394	153464138	3	gain	ENSG00000233819	ENSG00000233819	complete gene
1	151924394	153464138	3	gain	LCE3D	ENSG00000163202	complete gene
1	151924394	153464138	3	gain	SMCP	ENSG00000163206	complete gene
1	151924394	153464138	3	gain	IVL	ENSG00000163207	complete gene
1	151924394	153464138	3	gain	SPRR3	ENSG00000163209	complete gene
1	151924394	153464138	3	gain	ENSG00000232678	ENSG00000232678	complete gene
1	151924394	153464138	3	gain	LCE2C	ENSG00000187180	complete gene
1	151924394	153464138	3	gain	ENSG00000240667	ENSG00000240667	complete gene
1	151924394	153464138	3	gain	LCE1E	ENSG00000186226	complete gene
1	151924394	153464138	3	gain	ENSG00000229699	ENSG00000229699	complete gene
1	151924394	153464138	3	gain	LCE1C	ENSG00000197084	complete gene
1	151924394	153464138	3	gain	ENSG00000183586	ENSG00000183586	complete gene
1	151924394	153464138	3	gain	SPRR2G	ENSG00000159516	complete gene
1	151924394	153464138	3	gain	S100A7L2	ENSG00000197364	complete gene
1	151924394	153464138	3	gain	FLG2	ENSG00000143520	complete gene
1	151924394	153464138	3	gain	ENSG00000229713	ENSG00000229713	complete gene
1	151924394	153464138	3	gain	LCE5A	ENSG00000186207	complete gene
1	151924394	153464138	3	gain	RPTN	ENSG00000215853	complete gene
1	151924394	153464138	3	gain	ENSG00000215854	ENSG00000215854	complete gene
1	151924394	153464138	3	gain	FLG	ENSG00000143631	complete gene
1	151924394	153464138	3	gain	SPRR1A	ENSG00000169474	complete gene
1	151924394	153464138	3	gain	LELP1	ENSG00000203784	complete gene
1	151924394	153464138	3	gain	SPRR2C	ENSG00000229035	complete gene
1	151924394	153464138	3	gain	S100A9	ENSG00000163220	complete gene
1	151924394	153464138	3	gain	C1orf68	ENSG00000198854	complete gene
1	151924394	153464138	3	gain	SPRR2A	ENSG00000241794	complete gene
1	151924394	153464138	3	gain	ENSG00000248900	ENSG00000248900	complete gene
1	151924394	153464138	3	gain	ENSG00000234262	ENSG00000234262	complete gene
1	151924394	153464138	3	gain	SPRR2D	ENSG00000163216	complete gene
1	151924394	153464138	3	gain	PGLYRP4	ENSG00000163218	complete gene
1	151924394	153464138	3	gain	LCE1A	ENSG00000186844	complete gene
1	151924394	153464138	3	gain	ENSG00000237975	ENSG00000237975	complete gene
1	151924394	153464138	3	gain	LCE1B	ENSG00000196734	complete gene
1	151924394	153464138	3	gain	ENSG00000226716	ENSG00000226716	complete gene
1	151924394	153464138	3	gain	ENSG00000207321	ENSG00000207321	complete gene
1	151924394	153464138	3	gain	LCE1D	ENSG00000172155	complete gene
1	151924394	153464138	3	gain	LCE3A	ENSG00000185962	complete gene
1	151924394	153464138	3	gain	PGLYRP3	ENSG00000159527	complete gene
1	151924394	153464138	3	gain	S100A7	ENSG00000143556	complete gene
1	151924394	153464138	3	gain	HRNR	ENSG00000197915	complete gene
1	153464989	157069597	3	gain	TRIM46	ENSG00000163462	complete gene
1	153464989	157069597	3	gain	KRTCAP2	ENSG00000163463	complete gene
1	153464989	157069597	3	gain	C1orf182	ENSG00000163467	complete gene
1	153464989	157069597	3	gain	CCT3	ENSG00000163468	complete gene
1	153464989	157069597	3	gain	ENSG00000252236	ENSG00000252236	complete gene
1	153464989	157069597	3	gain	CLK2	ENSG00000176444	complete gene
1	153464989	157069597	3	gain	MEF2D	ENSG00000116604	complete gene
1	153464989	157069597	3	gain	ENSG00000223599	ENSG00000223599	complete gene
1	153464989	157069597	3	gain	YY1AP1	ENSG00000163374	complete gene
1	153464989	157069597	3	gain	ENSG00000222611	ENSG00000222611	complete gene
1	153464989	157069597	3	gain	RPS27	ENSG00000177954	complete gene
1	153464989	157069597	3	gain	UBE2Q1	ENSG00000160714	complete gene
1	153464989	157069597	3	gain	IL6R	ENSG00000160712	complete gene
1	153464989	157069597	3	gain	VHLL	ENSG00000189030	complete gene
1	153464989	157069597	3	gain	C1orf85	ENSG00000198715	complete gene
1	153464989	157069597	3	gain	MTX1P1	ENSG00000236675	complete gene
1	153464989	157069597	3	gain	ENSG00000207134	ENSG00000207134	complete gene
1	153464989	157069597	3	gain	ENSG00000202027	ENSG00000202027	complete gene
1	153464989	157069597	3	gain	S100A4	ENSG00000196154	complete gene
1	153464989	157069597	3	gain	ENSG00000241471	ENSG00000241471	complete gene
1	153464989	157069597	3	gain	CHRNB2	ENSG00000160716	complete gene
1	153464989	157069597	3	gain	ENSG00000199565	ENSG00000199565	complete gene
1	153464989	157069597	3	gain	ENSG00000233059	ENSG00000233059	complete gene
1	153464989	157069597	3	gain	ENSG00000251780	ENSG00000251780	complete gene
1	153464989	157069597	3	gain	ENSG00000231416	ENSG00000231416	complete gene
1	153464989	157069597	3	gain	IQGAP3	ENSG00000183856	complete gene
1	153464989	157069597	3	gain	ENSG00000233222	ENSG00000233222	complete gene
1	153464989	157069597	3	gain	C1orf189	ENSG00000163263	complete gene
1	153464989	157069597	3	gain	ARHGEF2	ENSG00000116584	complete gene
1	153464989	157069597	3	gain	GON4L	ENSG00000116580	complete gene
1	153464989	157069597	3	gain	THBS3	ENSG00000169231	complete gene
1	153464989	157069597	3	gain	C1orf66	ENSG00000143303	complete gene
1	153464989	157069597	3	gain	JTB	ENSG00000143543	complete gene
1	153464989	157069597	3	gain	TPM3	ENSG00000143549	complete gene
1	153464989	157069597	3	gain	ENSG00000235919	ENSG00000235919	complete gene
1	153464989	157069597	3	gain	MIR765	ENSG00000211581	complete gene
1	153464989	157069597	3	gain	MIR9-1	ENSG00000207933	complete gene
1	153464989	157069597	3	gain	SYT11	ENSG00000132718	complete gene
1	153464989	157069597	3	gain	ENSG00000223356	ENSG00000223356	complete gene
1	153464989	157069597	3	gain	APOA1BP	ENSG00000163382	complete gene
1	153464989	157069597	3	gain	CRTC2	ENSG00000160741	complete gene
1	153464989	157069597	3	gain	ENSG00000207144	ENSG00000207144	complete gene
1	153464989	157069597	3	gain	ENSG00000250784	ENSG00000250784	complete gene
1	153464989	157069597	3	gain	INSRR	ENSG00000027644	complete gene
1	153464989	157069597	3	gain	ADAR	ENSG00000160710	complete gene
1	153464989	157069597	3	gain	NTRK1	ENSG00000198400	complete gene
1	153464989	157069597	3	gain	ENSG00000238279	ENSG00000238279	complete gene
1	153464989	157069597	3	gain	ENSG00000229780	ENSG00000229780	complete gene
1	153464989	157069597	3	gain	ENSG00000252669	ENSG00000252669	complete gene
1	153464989	157069597	3	gain	ENSG00000232093	ENSG00000232093	complete gene
1	153464989	157069597	3	gain	MTX1	ENSG00000173171	complete gene
1	153464989	157069597	3	gain	ADAM15	ENSG00000143537	complete gene
1	153464989	157069597	3	gain	ENSG00000200220	ENSG00000200220	complete gene
1	153464989	157069597	3	gain	ENSG00000216109	ENSG00000216109	complete gene
1	153464989	157069597	3	gain	C1orf61	ENSG00000125462	complete gene
1	153464989	157069597	3	gain	SMG5	ENSG00000198952	complete gene
1	153464989	157069597	3	gain	TMEM79	ENSG00000163472	complete gene
1	153464989	157069597	3	gain	MUC1	ENSG00000185499	complete gene
1	153464989	157069597	3	gain	ENSG00000206651	ENSG00000206651	complete gene
1	153464989	157069597	3	gain	ENSG00000242883	ENSG00000242883	complete gene
1	153464989	157069597	3	gain	S100A16	ENSG00000188643	complete gene
1	153464989	157069597	3	gain	HAPLN2	ENSG00000132702	complete gene
1	153464989	157069597	3	gain	ENSG00000229953	ENSG00000229953	complete gene
1	153464989	157069597	3	gain	ARHGEF11	ENSG00000132694	complete gene
1	153464989	157069597	3	gain	RAB25	ENSG00000132698	complete gene
1	153464989	157069597	3	gain	UBQLN4	ENSG00000160803	complete gene
1	153464989	157069597	3	gain	ENSG00000237842	ENSG00000237842	complete gene
1	153464989	157069597	3	gain	ROBLD3	ENSG00000116586	complete gene
1	153464989	157069597	3	gain	MIR92B	ENSG00000208011	complete gene
1	153464989	157069597	3	gain	ILF2	ENSG00000143621	complete gene
1	153464989	157069597	3	gain	RIT1	ENSG00000143622	complete gene
1	153464989	157069597	3	gain	INTS3	ENSG00000143624	complete gene
1	153464989	157069597	3	gain	SCARNA4	ENSG00000252808	complete gene
1	153464989	157069597	3	gain	TTC24	ENSG00000187862	complete gene
1	153464989	157069597	3	gain	LENEP	ENSG00000163352	complete gene
1	153464989	157069597	3	gain	DCST1	ENSG00000163357	complete gene
1	153464989	157069597	3	gain	DCST2	ENSG00000163354	complete gene
1	153464989	157069597	3	gain	ENSG00000246604	ENSG00000246604	complete gene
1	153464989	157069597	3	gain	ENSG00000222457	ENSG00000222457	complete gene
1	153464989	157069597	3	gain	ENSG00000237588	ENSG00000237588	complete gene
1	153464989	157069597	3	gain	SH2D2A	ENSG00000027869	complete gene
1	153464989	157069597	3	gain	MSTO1	ENSG00000125459	complete gene
1	153464989	157069597	3	gain	RXFP4	ENSG00000173080	complete gene
1	153464989	157069597	3	gain	S100A1	ENSG00000160678	complete gene
1	153464989	157069597	3	gain	C1orf77	ENSG00000160679	complete gene
1	153464989	157069597	3	gain	RAB13	ENSG00000143545	complete gene
1	153464989	157069597	3	gain	SCAMP3	ENSG00000116521	complete gene
1	153464989	157069597	3	gain	SHE	ENSG00000169291	complete gene
1	153464989	157069597	3	gain	MIR190B	ENSG00000215938	complete gene
1	153464989	157069597	3	gain	SLC39A1	ENSG00000143570	complete gene
1	153464989	157069597	3	gain	ENSG00000201129	ENSG00000201129	complete gene
1	153464989	157069597	3	gain	ENSG00000226855	ENSG00000226855	complete gene
1	153464989	157069597	3	gain	SSR2	ENSG00000163479	complete gene
1	153464989	157069597	3	gain	ENSG00000244484	ENSG00000244484	complete gene
1	153464989	157069597	3	gain	ENSG00000247613	ENSG00000247613	complete gene
1	153464989	157069597	3	gain	POU5F1P4	ENSG00000237872	complete gene
1	153464989	157069597	3	gain	ENSG00000232519	ENSG00000232519	complete gene
1	153464989	157069597	3	gain	ENSG00000227891	ENSG00000227891	complete gene
1	153464989	157069597	3	gain	MEX3A	ENSG00000254726	complete gene
1	153464989	157069597	3	gain	HDGF	ENSG00000143321	complete gene
1	153464989	157069597	3	gain	CRABP2	ENSG00000143320	complete gene
1	153464989	157069597	3	gain	ENSG00000237390	ENSG00000237390	complete gene
1	153464989	157069597	3	gain	ENSG00000227773	ENSG00000227773	complete gene
1	153464989	157069597	3	gain	GATAD2B	ENSG00000143614	complete gene
1	153464989	157069597	3	gain	ENSG00000231827	ENSG00000231827	complete gene
1	153464989	157069597	3	gain	UBAP2L	ENSG00000143569	complete gene
1	153464989	157069597	3	gain	GPATCH4	ENSG00000160818	complete gene
1	153464989	157069597	3	gain	ENSG00000238843	ENSG00000238843	complete gene
1	153464989	157069597	3	gain	AQP10	ENSG00000143595	complete gene
1	153464989	157069597	3	gain	EFNA3	ENSG00000143590	complete gene
1	153464989	157069597	3	gain	ENSG00000172018	ENSG00000172018	partial gene
1	153464989	157069597	3	gain	ENSG00000223452	ENSG00000223452	complete gene
1	153464989	157069597	3	gain	ZBTB7B	ENSG00000160685	complete gene
1	153464989	157069597	3	gain	TDRD10	ENSG00000163239	complete gene
1	153464989	157069597	3	gain	DENND4B	ENSG00000198837	complete gene
1	153464989	157069597	3	gain	ENSG00000227010	ENSG00000227010	complete gene
1	153464989	157069597	3	gain	ENSG00000234937	ENSG00000234937	complete gene
1	153464989	157069597	3	gain	ENSG00000236263	ENSG00000236263	complete gene
1	153464989	157069597	3	gain	S100A13	ENSG00000189171	complete gene
1	153464989	157069597	3	gain	ENSG00000250970	ENSG00000250970	complete gene
1	153464989	157069597	3	gain	S100A6	ENSG00000197956	complete gene
1	153464989	157069597	3	gain	EFNA1	ENSG00000169242	complete gene
1	153464989	157069597	3	gain	RAG1AP1	ENSG00000169241	complete gene
1	153464989	157069597	3	gain	PEAR1	ENSG00000187800	complete gene
1	153464989	157069597	3	gain	ENSG00000242565	ENSG00000242565	complete gene
1	153464989	157069597	3	gain	ENSG00000229691	ENSG00000229691	complete gene
1	153464989	157069597	3	gain	C1orf104	ENSG00000225855	complete gene
1	153464989	157069597	3	gain	ENSG00000246203	ENSG00000246203	complete gene
1	153464989	157069597	3	gain	ENSG00000224276	ENSG00000224276	complete gene
1	153464989	157069597	3	gain	KCNN3	ENSG00000143603	complete gene
1	153464989	157069597	3	gain	SHC1	ENSG00000160691	complete gene
1	153464989	157069597	3	gain	ETV3L	ENSG00000253831	partial gene
1	153464989	157069597	3	gain	RUSC1	ENSG00000160753	complete gene
1	153464989	157069597	3	gain	ENSG00000242446	ENSG00000242446	complete gene
1	153464989	157069597	3	gain	FDPS	ENSG00000160752	complete gene
1	153464989	157069597	3	gain	ENSG00000251246	ENSG00000251246	complete gene
1	153464989	157069597	3	gain	ENSG00000231064	ENSG00000231064	complete gene
1	153464989	157069597	3	gain	ENSG00000234010	ENSG00000234010	complete gene
1	153464989	157069597	3	gain	MRPL24	ENSG00000143314	complete gene
1	153464989	157069597	3	gain	BGLAP	ENSG00000242252	complete gene
1	153464989	157069597	3	gain	S100A2	ENSG00000196754	complete gene
1	153464989	157069597	3	gain	ENSG00000228580	ENSG00000228580	complete gene
1	153464989	157069597	3	gain	EFNA4	ENSG00000243364	complete gene
1	153464989	157069597	3	gain	ENSG00000223503	ENSG00000223503	complete gene
1	153464989	157069597	3	gain	ENSG00000203759	ENSG00000203759	complete gene
1	153464989	157069597	3	gain	SNORA42	ENSG00000207475	complete gene
1	153464989	157069597	3	gain	GBAP1	ENSG00000160766	complete gene
1	153464989	157069597	3	gain	PKLR	ENSG00000143627	complete gene
1	153464989	157069597	3	gain	PMVK	ENSG00000163344	complete gene
1	153464989	157069597	3	gain	DAP3P1	ENSG00000225082	complete gene
1	153464989	157069597	3	gain	PYGO2	ENSG00000163348	complete gene
1	153464989	157069597	3	gain	ENSG00000233875	ENSG00000233875	complete gene
1	153464989	157069597	3	gain	RHBG	ENSG00000132677	complete gene
1	153464989	157069597	3	gain	DAP3	ENSG00000132676	complete gene
1	153464989	157069597	3	gain	S100A14	ENSG00000189334	complete gene
1	153464989	157069597	3	gain	ENSG00000244859	ENSG00000244859	complete gene
1	153464989	157069597	3	gain	C1orf92	ENSG00000160838	complete gene
1	153464989	157069597	3	gain	MIR555	ENSG00000207720	complete gene
1	153464989	157069597	3	gain	ENSG00000237920	ENSG00000237920	complete gene
1	153464989	157069597	3	gain	SLC25A44	ENSG00000160785	complete gene
1	153464989	157069597	3	gain	PAQR6	ENSG00000160781	complete gene
1	153464989	157069597	3	gain	PMF1	ENSG00000160783	complete gene
1	153464989	157069597	3	gain	LMNA	ENSG00000160789	complete gene
1	153464989	157069597	3	gain	ENSG00000250495	ENSG00000250495	complete gene
1	153464989	157069597	3	gain	ENSG00000207039	ENSG00000207039	complete gene
1	153464989	157069597	3	gain	ENSG00000238511	ENSG00000238511	complete gene
1	153464989	157069597	3	gain	CKS1B	ENSG00000173207	complete gene
1	153464989	157069597	3	gain	CREB3L4	ENSG00000143578	complete gene
1	153464989	157069597	3	gain	HAX1	ENSG00000143575	complete gene
1	153464989	157069597	3	gain	ENSG00000228013	ENSG00000228013	complete gene
1	153464989	157069597	3	gain	FLAD1	ENSG00000160688	complete gene
1	153464989	157069597	3	gain	ENSG00000247790	ENSG00000247790	complete gene
1	153464989	157069597	3	gain	ISG20L2	ENSG00000143319	complete gene
1	153464989	157069597	3	gain	BCAN	ENSG00000132692	complete gene
1	153464989	157069597	3	gain	PRCC	ENSG00000143294	complete gene
1	153464989	157069597	3	gain	NPR1	ENSG00000169418	complete gene
1	153464989	157069597	3	gain	S100A5	ENSG00000196420	complete gene
1	153464989	157069597	3	gain	ENSG00000231837	ENSG00000231837	complete gene
1	153464989	157069597	3	gain	ENSG00000236327	ENSG00000236327	complete gene
1	153464989	157069597	3	gain	ATP8B2	ENSG00000143515	complete gene
1	153464989	157069597	3	gain	ENSG00000201614	ENSG00000201614	complete gene
1	153464989	157069597	3	gain	ENSG00000203761	ENSG00000203761	complete gene
1	153464989	157069597	3	gain	HCN3	ENSG00000143630	complete gene
1	153464989	157069597	3	gain	ENSG00000228264	ENSG00000228264	complete gene
1	153464989	157069597	3	gain	ENSG00000212292	ENSG00000212292	complete gene
1	153464989	157069597	3	gain	ENSG00000227673	ENSG00000227673	complete gene
1	153464989	157069597	3	gain	KIAA0907	ENSG00000132680	complete gene
1	153464989	157069597	3	gain	NES	ENSG00000132688	complete gene
1	153464989	157069597	3	gain	ENSG00000228155	ENSG00000228155	complete gene
1	153464989	157069597	3	gain	DPM3	ENSG00000179085	complete gene
1	153464989	157069597	3	gain	C1orf43	ENSG00000143612	complete gene
1	153464989	157069597	3	gain	ENSG00000252817	ENSG00000252817	complete gene
1	153464989	157069597	3	gain	S100A3	ENSG00000188015	complete gene
1	153464989	157069597	3	gain	GBA	ENSG00000177628	complete gene
1	153464989	157069597	3	gain	RNU7-57P	ENSG00000238365	complete gene
1	153464989	157069597	3	gain	ENSG00000243613	ENSG00000243613	complete gene
1	153464989	157069597	3	gain	ENSG00000252682	ENSG00000252682	complete gene
1	153464989	157069597	3	gain	ENSG00000224520	ENSG00000224520	complete gene
1	153464989	157069597	3	gain	ENSG00000238805	ENSG00000238805	complete gene
1	153464989	157069597	3	gain	FAM189B	ENSG00000160767	complete gene
1	153464989	157069597	3	gain	PBXIP1	ENSG00000163346	complete gene
1	153464989	157069597	3	gain	ENSG00000235015	ENSG00000235015	complete gene
1	153464989	157069597	3	gain	ENSG00000236947	ENSG00000236947	complete gene
1	153464989	157069597	3	gain	NUP210L	ENSG00000143552	complete gene
1	153464989	157069597	3	gain	SNAPIN	ENSG00000143553	complete gene
1	153464989	157069597	3	gain	SLC27A3	ENSG00000143554	complete gene
1	153464989	157069597	3	gain	ASH1L	ENSG00000116539	complete gene
1	153464989	157069597	3	gain	SEMA4A	ENSG00000196189	complete gene
1	157070643	161312656	3	gain	DARC	ENSG00000213088	complete gene
1	157070643	161312656	3	gain	ENSG00000241330	ENSG00000241330	complete gene
1	157070643	161312656	3	gain	DEDD	ENSG00000158796	complete gene
1	157070643	161312656	3	gain	NIT1	ENSG00000158793	complete gene
1	157070643	161312656	3	gain	ENSG00000233691	ENSG00000233691	complete gene
1	157070643	161312656	3	gain	ENSG00000201608	ENSG00000201608	complete gene
1	157070643	161312656	3	gain	ENSG00000228863	ENSG00000228863	complete gene
1	157070643	161312656	3	gain	ENSG00000236731	ENSG00000236731	complete gene
1	157070643	161312656	3	gain	OR6K6	ENSG00000180433	complete gene
1	157070643	161312656	3	gain	ENSG00000233712	ENSG00000233712	complete gene
1	157070643	161312656	3	gain	OR10J1	ENSG00000196184	complete gene
1	157070643	161312656	3	gain	CADM3	ENSG00000162706	complete gene
1	157070643	161312656	3	gain	ENSG00000229961	ENSG00000229961	complete gene
1	157070643	161312656	3	gain	ENSG00000232879	ENSG00000232879	complete gene
1	157070643	161312656	3	gain	USF1	ENSG00000158773	complete gene
1	157070643	161312656	3	gain	ENSG00000228917	ENSG00000228917	complete gene
1	157070643	161312656	3	gain	ENSG00000237189	ENSG00000237189	complete gene
1	157070643	161312656	3	gain	ENSG00000212161	ENSG00000212161	complete gene
1	157070643	161312656	3	gain	ENSG00000231100	ENSG00000231100	complete gene
1	157070643	161312656	3	gain	ENSG00000230942	ENSG00000230942	complete gene
1	157070643	161312656	3	gain	DCAF8	ENSG00000132716	complete gene
1	157070643	161312656	3	gain	NDUFS2	ENSG00000158864	complete gene
1	157070643	161312656	3	gain	FCER1G	ENSG00000158869	complete gene
1	157070643	161312656	3	gain	PPOX	ENSG00000143224	complete gene
1	157070643	161312656	3	gain	UFC1	ENSG00000143222	complete gene
1	157070643	161312656	3	gain	ENSG00000236957	ENSG00000236957	complete gene
1	157070643	161312656	3	gain	ENSG00000250463	ENSG00000250463	complete gene
1	157070643	161312656	3	gain	AIM2	ENSG00000163568	complete gene
1	157070643	161312656	3	gain	IFI16	ENSG00000163565	complete gene
1	157070643	161312656	3	gain	PYHIN1	ENSG00000163564	complete gene
1	157070643	161312656	3	gain	MNDA	ENSG00000163563	complete gene
1	157070643	161312656	3	gain	ETV3	ENSG00000117036	complete gene
1	157070643	161312656	3	gain	OR10X1	ENSG00000186400	complete gene
1	157070643	161312656	3	gain	VANGL2	ENSG00000162738	complete gene
1	157070643	161312656	3	gain	NCSTN	ENSG00000162736	complete gene
1	157070643	161312656	3	gain	PEX19	ENSG00000162735	complete gene
1	157070643	161312656	3	gain	PEA15	ENSG00000162734	complete gene
1	157070643	161312656	3	gain	TAGLN2	ENSG00000158710	complete gene
1	157070643	161312656	3	gain	APCS	ENSG00000132703	complete gene
1	157070643	161312656	3	gain	CRP	ENSG00000132693	complete gene
1	157070643	161312656	3	gain	ENSG00000215846	ENSG00000215846	complete gene
1	157070643	161312656	3	gain	TSTD1	ENSG00000215845	complete gene
1	157070643	161312656	3	gain	ENSG00000215841	ENSG00000215841	complete gene
1	157070643	161312656	3	gain	ENSG00000224259	ENSG00000224259	complete gene
1	157070643	161312656	3	gain	ADAMTS4	ENSG00000158859	complete gene
1	157070643	161312656	3	gain	B4GALT3	ENSG00000158850	complete gene
1	157070643	161312656	3	gain	C1orf204	ENSG00000188004	complete gene
1	157070643	161312656	3	gain	ENSG00000224943	ENSG00000224943	complete gene
1	157070643	161312656	3	gain	ENSG00000241609	ENSG00000241609	complete gene
1	157070643	161312656	3	gain	LY9	ENSG00000122224	complete gene
1	157070643	161312656	3	gain	CD244	ENSG00000122223	complete gene
1	157070643	161312656	3	gain	OR10J7P	ENSG00000248442	complete gene
1	157070643	161312656	3	gain	ENSG00000228560	ENSG00000228560	complete gene
1	157070643	161312656	3	gain	FCRL1	ENSG00000163534	complete gene
1	157070643	161312656	3	gain	ENSG00000198358	ENSG00000198358	complete gene
1	157070643	161312656	3	gain	NR1I3	ENSG00000143257	complete gene
1	157070643	161312656	3	gain	SDHC	ENSG00000143252	partial gene
1	157070643	161312656	3	gain	USP21	ENSG00000143258	complete gene
1	157070643	161312656	3	gain	CCDC19	ENSG00000213085	complete gene
1	157070643	161312656	3	gain	ENSG00000213080	ENSG00000213080	complete gene
1	157070643	161312656	3	gain	OR10Z1	ENSG00000198967	complete gene
1	157070643	161312656	3	gain	OR10R2	ENSG00000198965	complete gene
1	157070643	161312656	3	gain	ATP1A2	ENSG00000018625	complete gene
1	157070643	161312656	3	gain	OR6K5P	ENSG00000226949	complete gene
1	157070643	161312656	3	gain	CD1B	ENSG00000158485	complete gene
1	157070643	161312656	3	gain	IGSF9	ENSG00000085552	complete gene
1	157070643	161312656	3	gain	SLAMF8	ENSG00000158714	complete gene
1	157070643	161312656	3	gain	DUSP23	ENSG00000158716	complete gene
1	157070643	161312656	3	gain	ENSG00000231434	ENSG00000231434	complete gene
1	157070643	161312656	3	gain	FCRL4	ENSG00000163518	complete gene
1	157070643	161312656	3	gain	ENSG00000231666	ENSG00000231666	complete gene
1	157070643	161312656	3	gain	ENSG00000225670	ENSG00000225670	complete gene
1	157070643	161312656	3	gain	ENSG00000237394	ENSG00000237394	complete gene
1	157070643	161312656	3	gain	SLAMF6	ENSG00000162739	complete gene
1	157070643	161312656	3	gain	OR10R3P	ENSG00000198703	complete gene
1	157070643	161312656	3	gain	KLHDC9	ENSG00000162755	complete gene
1	157070643	161312656	3	gain	ENSG00000235101	ENSG00000235101	complete gene
1	157070643	161312656	3	gain	OR10J8P	ENSG00000251686	complete gene
1	157070643	161312656	3	gain	ENSG00000225279	ENSG00000225279	complete gene
1	157070643	161312656	3	gain	ENSG00000228606	ENSG00000228606	complete gene
1	157070643	161312656	3	gain	TOMM40L	ENSG00000158882	complete gene
1	157070643	161312656	3	gain	MPZ	ENSG00000158887	complete gene
1	157070643	161312656	3	gain	OR6K1P	ENSG00000231237	complete gene
1	157070643	161312656	3	gain	ENSG00000227295	ENSG00000227295	complete gene
1	157070643	161312656	3	gain	OR6N2	ENSG00000188340	complete gene
1	157070643	161312656	3	gain	ITLN2	ENSG00000158764	complete gene
1	157070643	161312656	3	gain	F11R	ENSG00000158769	complete gene
1	157070643	161312656	3	gain	SLAMF1	ENSG00000117090	complete gene
1	157070643	161312656	3	gain	CD48	ENSG00000117091	complete gene
1	157070643	161312656	3	gain	ENSG00000227217	ENSG00000227217	complete gene
1	157070643	161312656	3	gain	FCER1A	ENSG00000179639	complete gene
1	157070643	161312656	3	gain	ENSG00000223009	ENSG00000223009	complete gene
1	157070643	161312656	3	gain	FCRL6	ENSG00000181036	complete gene
1	157070643	161312656	3	gain	NHLH1	ENSG00000171786	complete gene
1	157070643	161312656	3	gain	ENSG00000238934	ENSG00000238934	complete gene
1	157070643	161312656	3	gain	APOA2	ENSG00000158874	complete gene
1	157070643	161312656	3	gain	OR10J5	ENSG00000184155	complete gene
1	157070643	161312656	3	gain	CD1C	ENSG00000158481	complete gene
1	157070643	161312656	3	gain	CD1E	ENSG00000158488	complete gene
1	157070643	161312656	3	gain	VDAC1P9	ENSG00000232366	complete gene
1	157070643	161312656	3	gain	OR10K2	ENSG00000180708	complete gene
1	157070643	161312656	3	gain	ENSG00000226520	ENSG00000226520	complete gene
1	157070643	161312656	3	gain	SPTA1	ENSG00000163554	complete gene
1	157070643	161312656	3	gain	ENSG00000176320	ENSG00000176320	complete gene
1	157070643	161312656	3	gain	ENSG00000249730	ENSG00000249730	complete gene
1	157070643	161312656	3	gain	ENSG00000235082	ENSG00000235082	complete gene
1	157070643	161312656	3	gain	OR10J3	ENSG00000196266	complete gene
1	157070643	161312656	3	gain	OR6K3	ENSG00000203757	complete gene
1	157070643	161312656	3	gain	VSIG8	ENSG00000243284	complete gene
1	157070643	161312656	3	gain	ENSG00000227425	ENSG00000227425	complete gene
1	157070643	161312656	3	gain	OR10J6P	ENSG00000158731	complete gene
1	157070643	161312656	3	gain	OR6Y1	ENSG00000197532	complete gene
1	157070643	161312656	3	gain	ENSG00000237409	ENSG00000237409	complete gene
1	157070643	161312656	3	gain	FCRL2	ENSG00000132704	complete gene
1	157070643	161312656	3	gain	CD1A	ENSG00000158477	complete gene
1	157070643	161312656	3	gain	CD1D	ENSG00000158473	complete gene
1	157070643	161312656	3	gain	ENSG00000229849	ENSG00000229849	complete gene
1	157070643	161312656	3	gain	OR6K4P	ENSG00000180437	complete gene
1	157070643	161312656	3	gain	OR10J9P	ENSG00000249197	complete gene
1	157070643	161312656	3	gain	COPA	ENSG00000122218	complete gene
1	157070643	161312656	3	gain	ENSG00000173126	ENSG00000173126	complete gene
1	157070643	161312656	3	gain	KIRREL	ENSG00000183853	complete gene
1	157070643	161312656	3	gain	SLAMF7	ENSG00000026751	complete gene
1	157070643	161312656	3	gain	CD5L	ENSG00000073754	complete gene
1	157070643	161312656	3	gain	OR6P1	ENSG00000186440	complete gene
1	157070643	161312656	3	gain	OR6N1	ENSG00000197403	complete gene
1	157070643	161312656	3	gain	ENSG00000229914	ENSG00000229914	complete gene
1	157070643	161312656	3	gain	ENSG00000224985	ENSG00000224985	complete gene
1	157070643	161312656	3	gain	ENSG00000228239	ENSG00000228239	complete gene
1	157070643	161312656	3	gain	PIGM	ENSG00000143315	complete gene
1	157070643	161312656	3	gain	CASQ1	ENSG00000143318	complete gene
1	157070643	161312656	3	gain	ENSG00000234425	ENSG00000234425	complete gene
1	157070643	161312656	3	gain	FCRL5	ENSG00000143297	complete gene
1	157070643	161312656	3	gain	ENSG00000227741	ENSG00000227741	complete gene
1	157070643	161312656	3	gain	ENSG00000233473	ENSG00000233473	complete gene
1	157070643	161312656	3	gain	ENSG00000236656	ENSG00000236656	complete gene
1	157070643	161312656	3	gain	KCNJ10	ENSG00000177807	complete gene
1	157070643	161312656	3	gain	ENSG00000232188	ENSG00000232188	complete gene
1	157070643	161312656	3	gain	PVRL4	ENSG00000143217	complete gene
1	157070643	161312656	3	gain	ATP1A4	ENSG00000132681	complete gene
1	157070643	161312656	3	gain	ENSG00000231700	ENSG00000231700	complete gene
1	157070643	161312656	3	gain	OR10J2P	ENSG00000248642	complete gene
1	157070643	161312656	3	gain	ENSG00000235226	ENSG00000235226	complete gene
1	157070643	161312656	3	gain	OR10AA1P	ENSG00000180409	complete gene
1	157070643	161312656	3	gain	ENSG00000236257	ENSG00000236257	complete gene
1	157070643	161312656	3	gain	OR10R1P	ENSG00000227445	complete gene
1	157070643	161312656	3	gain	KCNJ9	ENSG00000162728	complete gene
1	157070643	161312656	3	gain	IGSF8	ENSG00000162729	complete gene
1	157070643	161312656	3	gain	SLAMF9	ENSG00000162723	complete gene
1	157070643	161312656	3	gain	PCP4L1	ENSG00000248485	complete gene
1	157070643	161312656	3	gain	CD84	ENSG00000066294	complete gene
1	157070643	161312656	3	gain	OR10K1	ENSG00000173285	complete gene
1	157070643	161312656	3	gain	ENSG00000222552	ENSG00000222552	complete gene
1	157070643	161312656	3	gain	CYCSP52	ENSG00000235700	complete gene
1	157070643	161312656	3	gain	ARHGAP30	ENSG00000186517	complete gene
1	157070643	161312656	3	gain	FCRL3	ENSG00000160856	complete gene
1	157070643	161312656	3	gain	OR10T2	ENSG00000186306	complete gene
1	157070643	161312656	3	gain	ENSG00000226003	ENSG00000226003	complete gene
1	157070643	161312656	3	gain	ENSG00000223603	ENSG00000223603	complete gene
1	157070643	161312656	3	gain	ENSG00000224261	ENSG00000224261	complete gene
1	157070643	161312656	3	gain	OR10T1P	ENSG00000203758	complete gene
1	157070643	161312656	3	gain	ENSG00000250225	ENSG00000250225	complete gene
1	157070643	161312656	3	gain	OR6K2	ENSG00000196171	complete gene
1	157070643	161312656	3	gain	ITLN1	ENSG00000179914	complete gene
1	157070643	161312656	3	gain	OR2AQ1P	ENSG00000229724	complete gene
1	157070643	161312656	3	gain	ENSG00000202078	ENSG00000202078	complete gene
1	157070643	161312656	3	gain	PFDN2	ENSG00000143256	complete gene
1	161329531	178026294	3	gain	ENSG00000252231	ENSG00000252231	complete gene
1	161329531	178026294	3	gain	ENSG00000231424	ENSG00000231424	complete gene
1	161329531	178026294	3	gain	KLHL20	ENSG00000076321	complete gene
1	161329531	178026294	3	gain	ENSG00000237131	ENSG00000237131	complete gene
1	161329531	178026294	3	gain	ENSG00000200674	ENSG00000200674	complete gene
1	161329531	178026294	3	gain	FMO4	ENSG00000076258	complete gene
1	161329531	178026294	3	gain	DNM3	ENSG00000197959	complete gene
1	161329531	178026294	3	gain	FAM5B	ENSG00000198797	complete gene
1	161329531	178026294	3	gain	ENSG00000227818	ENSG00000227818	complete gene
1	161329531	178026294	3	gain	ENSG00000227815	ENSG00000227815	complete gene
1	161329531	178026294	3	gain	C1orf114	ENSG00000117477	complete gene
1	161329531	178026294	3	gain	FCRLA	ENSG00000132185	complete gene
1	161329531	178026294	3	gain	ENSG00000233693	ENSG00000233693	complete gene
1	161329531	178026294	3	gain	ENSG00000230777	ENSG00000230777	complete gene
1	161329531	178026294	3	gain	CENPL	ENSG00000120334	complete gene
1	161329531	178026294	3	gain	ENSG00000230898	ENSG00000230898	complete gene
1	161329531	178026294	3	gain	FMO1	ENSG00000010932	complete gene
1	161329531	178026294	3	gain	FMO7P	ENSG00000230231	complete gene
1	161329531	178026294	3	gain	ENSG00000253025	ENSG00000253025	complete gene
1	161329531	178026294	3	gain	RGS4	ENSG00000117152	complete gene
1	161329531	178026294	3	gain	ENSG00000238859	ENSG00000238859	complete gene
1	161329531	178026294	3	gain	ENSG00000201987	ENSG00000201987	complete gene
1	161329531	178026294	3	gain	ADCY10	ENSG00000143199	complete gene
1	161329531	178026294	3	gain	ENSG00000222749	ENSG00000222749	complete gene
1	161329531	178026294	3	gain	ENSG00000252357	ENSG00000252357	complete gene
1	161329531	178026294	3	gain	LMX1A	ENSG00000162761	complete gene
1	161329531	178026294	3	gain	CACYBP	ENSG00000116161	complete gene
1	161329531	178026294	3	gain	PBX1	ENSG00000185630	complete gene
1	161329531	178026294	3	gain	ENSG00000241270	ENSG00000241270	complete gene
1	161329531	178026294	3	gain	FAM78B	ENSG00000188859	complete gene
1	161329531	178026294	3	gain	ENSG00000229757	ENSG00000229757	complete gene
1	161329531	178026294	3	gain	ENSG00000226967	ENSG00000226967	complete gene
1	161329531	178026294	3	gain	ENSG00000233715	ENSG00000233715	complete gene
1	161329531	178026294	3	gain	ENSG00000231029	ENSG00000231029	complete gene
1	161329531	178026294	3	gain	ENSG00000231020	ENSG00000231020	complete gene
1	161329531	178026294	3	gain	ENSG00000236021	ENSG00000236021	complete gene
1	161329531	178026294	3	gain	ENSG00000230175	ENSG00000230175	complete gene
1	161329531	178026294	3	gain	MIR557	ENSG00000207974	complete gene
1	161329531	178026294	3	gain	C1orf105	ENSG00000180999	complete gene
1	161329531	178026294	3	gain	ENSG00000225171	ENSG00000225171	complete gene
1	161329531	178026294	3	gain	C1orf110	ENSG00000185860	complete gene
1	161329531	178026294	3	gain	ENSG00000225826	ENSG00000225826	complete gene
1	161329531	178026294	3	gain	SDCCAG3P2	ENSG00000181101	complete gene
1	161329531	178026294	3	gain	ENSG00000251817	ENSG00000251817	complete gene
1	161329531	178026294	3	gain	ENSG00000225325	ENSG00000225325	complete gene
1	161329531	178026294	3	gain	ENSG00000231605	ENSG00000231605	complete gene
1	161329531	178026294	3	gain	ENSG00000226889	ENSG00000226889	complete gene
1	161329531	178026294	3	gain	ENSG00000213063	ENSG00000213063	complete gene
1	161329531	178026294	3	gain	ENSG00000213060	ENSG00000213060	complete gene
1	161329531	178026294	3	gain	ENSG00000213068	ENSG00000213068	complete gene
1	161329531	178026294	3	gain	ENSG00000232113	ENSG00000232113	complete gene
1	161329531	178026294	3	gain	MIR556	ENSG00000207729	complete gene
1	161329531	178026294	3	gain	ENSG00000206990	ENSG00000206990	complete gene
1	161329531	178026294	3	gain	GORAB	ENSG00000120370	complete gene
1	161329531	178026294	3	gain	ENSG00000228289	ENSG00000228289	complete gene
1	161329531	178026294	3	gain	UHMK1	ENSG00000152332	complete gene
1	161329531	178026294	3	gain	ENSG00000224702	ENSG00000224702	complete gene
1	161329531	178026294	3	gain	ZBTB37	ENSG00000185278	complete gene
1	161329531	178026294	3	gain	ENSG00000199849	ENSG00000199849	complete gene
1	161329531	178026294	3	gain	ENSG00000243051	ENSG00000243051	complete gene
1	161329531	178026294	3	gain	C1orf112	ENSG00000000460	complete gene
1	161329531	178026294	3	gain	NME7	ENSG00000143156	complete gene
1	161329531	178026294	3	gain	POGK	ENSG00000143157	complete gene
1	161329531	178026294	3	gain	TIPRL	ENSG00000143155	complete gene
1	161329531	178026294	3	gain	ENSG00000225591	ENSG00000225591	complete gene
1	161329531	178026294	3	gain	RC3H1	ENSG00000135870	complete gene
1	161329531	178026294	3	gain	DUSP12	ENSG00000081721	complete gene
1	161329531	178026294	3	gain	ENSG00000224977	ENSG00000224977	complete gene
1	161329531	178026294	3	gain	ENSG00000232194	ENSG00000232194	complete gene
1	161329531	178026294	3	gain	ENSG00000224358	ENSG00000224358	complete gene
1	161329531	178026294	3	gain	FCGR2A	ENSG00000143226	complete gene
1	161329531	178026294	3	gain	NUF2	ENSG00000143228	complete gene
1	161329531	178026294	3	gain	ENSG00000225755	ENSG00000225755	complete gene
1	161329531	178026294	3	gain	ENSG00000234211	ENSG00000234211	complete gene
1	161329531	178026294	3	gain	ENSG00000224837	ENSG00000224837	complete gene
1	161329531	178026294	3	gain	ENSG00000229808	ENSG00000229808	complete gene
1	161329531	178026294	3	gain	ENSG00000203739	ENSG00000203739	complete gene
1	161329531	178026294	3	gain	ENSG00000238272	ENSG00000238272	complete gene
1	161329531	178026294	3	gain	ENSG00000229785	ENSG00000229785	complete gene
1	161329531	178026294	3	gain	C1orf111	ENSG00000171722	complete gene
1	161329531	178026294	3	gain	ENSG00000199595	ENSG00000199595	complete gene
1	161329531	178026294	3	gain	ENSG00000254154	ENSG00000254154	complete gene
1	161329531	178026294	3	gain	ENSG00000235378	ENSG00000235378	complete gene
1	161329531	178026294	3	gain	ENSG00000227373	ENSG00000227373	complete gene
1	161329531	178026294	3	gain	PRRX1	ENSG00000116132	complete gene
1	161329531	178026294	3	gain	ENSG00000227177	ENSG00000227177	complete gene
1	161329531	178026294	3	gain	UQCRBP2	ENSG00000227941	complete gene
1	161329531	178026294	3	gain	ENSG00000200755	ENSG00000200755	complete gene
1	161329531	178026294	3	gain	RRM2P2	ENSG00000236484	complete gene
1	161329531	178026294	3	gain	GPR161	ENSG00000143147	complete gene
1	161329531	178026294	3	gain	ALDH9A1	ENSG00000143149	complete gene
1	161329531	178026294	3	gain	DDR2	ENSG00000162733	complete gene
1	161329531	178026294	3	gain	RABGAP1L	ENSG00000152061	complete gene
1	161329531	178026294	3	gain	ENSG00000206659	ENSG00000206659	complete gene
1	161329531	178026294	3	gain	ENSG00000233946	ENSG00000233946	complete gene
1	161329531	178026294	3	gain	ENSG00000238325	ENSG00000238325	complete gene
1	161329531	178026294	3	gain	ENSG00000232751	ENSG00000232751	complete gene
1	161329531	178026294	3	gain	ENSG00000212538	ENSG00000212538	complete gene
1	161329531	178026294	3	gain	ENSG00000212527	ENSG00000212527	complete gene
1	161329531	178026294	3	gain	ENSG00000227667	ENSG00000227667	complete gene
1	161329531	178026294	3	gain	ENSG00000227085	ENSG00000227085	complete gene
1	161329531	178026294	3	gain	ENSG00000247291	ENSG00000247291	complete gene
1	161329531	178026294	3	gain	ENSG00000232223	ENSG00000232223	complete gene
1	161329531	178026294	3	gain	ENSG00000215840	ENSG00000215840	complete gene
1	161329531	178026294	3	gain	ENSG00000225122	ENSG00000225122	complete gene
1	161329531	178026294	3	gain	ENSG00000236364	ENSG00000236364	complete gene
1	161329531	178026294	3	gain	LRRC52	ENSG00000162763	complete gene
1	161329531	178026294	3	gain	ENSG00000233328	ENSG00000233328	complete gene
1	161329531	178026294	3	gain	FMO11P	ENSG00000232148	complete gene
1	161329531	178026294	3	gain	ENSG00000225704	ENSG00000225704	complete gene
1	161329531	178026294	3	gain	ENSG00000229588	ENSG00000229588	complete gene
1	161329531	178026294	3	gain	ENSG00000224515	ENSG00000224515	complete gene
1	161329531	178026294	3	gain	ENSG00000224968	ENSG00000224968	complete gene
1	161329531	178026294	3	gain	ENSG00000238872	ENSG00000238872	complete gene
1	161329531	178026294	3	gain	ENSG00000229218	ENSG00000229218	complete gene
1	161329531	178026294	3	gain	SCYL3	ENSG00000000457	complete gene
1	161329531	178026294	3	gain	SDHC	ENSG00000143252	partial gene
1	161329531	178026294	3	gain	SNORD79	ENSG00000200729	complete gene
1	161329531	178026294	3	gain	FMO2	ENSG00000094963	complete gene
1	161329531	178026294	3	gain	ENSG00000224286	ENSG00000224286	complete gene
1	161329531	178026294	3	gain	MGST3	ENSG00000143198	complete gene
1	161329531	178026294	3	gain	POU2F1	ENSG00000143190	complete gene
1	161329531	178026294	3	gain	DPT	ENSG00000143196	complete gene
1	161329531	178026294	3	gain	MAEL	ENSG00000143194	complete gene
1	161329531	178026294	3	gain	ILDR2	ENSG00000143195	complete gene
1	161329531	178026294	3	gain	ENSG00000252262	ENSG00000252262	complete gene
1	161329531	178026294	3	gain	ENSG00000252552	ENSG00000252552	complete gene
1	161329531	178026294	3	gain	ENSG00000206684	ENSG00000206684	complete gene
1	161329531	178026294	3	gain	ENSG00000235575	ENSG00000235575	complete gene
1	161329531	178026294	3	gain	MPZL1	ENSG00000197965	complete gene
1	161329531	178026294	3	gain	TNFSF4	ENSG00000117586	complete gene
1	161329531	178026294	3	gain	ENSG00000223525	ENSG00000223525	complete gene
1	161329531	178026294	3	gain	ENSG00000234333	ENSG00000234333	complete gene
1	161329531	178026294	3	gain	ENSG00000228562	ENSG00000228562	complete gene
1	161329531	178026294	3	gain	ENSG00000237317	ENSG00000237317	complete gene
1	161329531	178026294	3	gain	ENSG00000252740	ENSG00000252740	complete gene
1	161329531	178026294	3	gain	ENSG00000201126	ENSG00000201126	complete gene
1	161329531	178026294	3	gain	DUSP27	ENSG00000198842	complete gene
1	161329531	178026294	3	gain	ENSG00000233540	ENSG00000233540	complete gene
1	161329531	178026294	3	gain	C1orf129	ENSG00000117501	complete gene
1	161329531	178026294	3	gain	FMO6P	ENSG00000117507	complete gene
1	161329531	178026294	3	gain	ENSG00000236535	ENSG00000236535	complete gene
1	161329531	178026294	3	gain	ENSG00000224203	ENSG00000224203	complete gene
1	161329531	178026294	3	gain	SELL	ENSG00000188404	complete gene
1	161329531	178026294	3	gain	ENSG00000227243	ENSG00000227243	complete gene
1	161329531	178026294	3	gain	SNORD44	ENSG00000206607	complete gene
1	161329531	178026294	3	gain	FMO10P	ENSG00000234984	complete gene
1	161329531	178026294	3	gain	ENSG00000227777	ENSG00000227777	complete gene
1	161329531	178026294	3	gain	AKR1D1P1	ENSG00000227776	complete gene
1	161329531	178026294	3	gain	ENSG00000229531	ENSG00000229531	complete gene
1	161329531	178026294	3	gain	ENSG00000230220	ENSG00000230220	complete gene
1	161329531	178026294	3	gain	SIGLEC30P	ENSG00000224896	complete gene
1	161329531	178026294	3	gain	ENSG00000231378	ENSG00000231378	complete gene
1	161329531	178026294	3	gain	ENSG00000200327	ENSG00000200327	complete gene
1	161329531	178026294	3	gain	ENSG00000228686	ENSG00000228686	complete gene
1	161329531	178026294	3	gain	MYOC	ENSG00000034971	complete gene
1	161329531	178026294	3	gain	ENSG00000252134	ENSG00000252134	complete gene
1	161329531	178026294	3	gain	ENSG00000243173	ENSG00000243173	complete gene
1	161329531	178026294	3	gain	GAS5	ENSG00000234741	complete gene
1	161329531	178026294	3	gain	RFWD2	ENSG00000143207	complete gene
1	161329531	178026294	3	gain	ENSG00000250762	ENSG00000250762	complete gene
1	161329531	178026294	3	gain	ENSG00000242193	ENSG00000242193	complete gene
1	161329531	178026294	3	gain	ENSG00000225272	ENSG00000225272	complete gene
1	161329531	178026294	3	gain	SNORD76	ENSG00000200016	complete gene
1	161329531	178026294	3	gain	ENSG00000230748	ENSG00000230748	complete gene
1	161329531	178026294	3	gain	ENSG00000224600	ENSG00000224600	complete gene
1	161329531	178026294	3	gain	ENSG00000244531	ENSG00000244531	complete gene
1	161329531	178026294	3	gain	ENSG00000231586	ENSG00000231586	complete gene
1	161329531	178026294	3	gain	SELE	ENSG00000007908	complete gene
1	161329531	178026294	3	gain	ENSG00000236741	ENSG00000236741	complete gene
1	161329531	178026294	3	gain	ENSG00000232959	ENSG00000232959	complete gene
1	161329531	178026294	3	gain	ENSG00000231792	ENSG00000231792	complete gene
1	161329531	178026294	3	gain	TOP1P1	ENSG00000237794	complete gene
1	161329531	178026294	3	gain	GM2AP2	ENSG00000239428	complete gene
1	161329531	178026294	3	gain	ENSG00000231615	ENSG00000231615	complete gene
1	161329531	178026294	3	gain	RPL31P11	ENSG00000213075	complete gene
1	161329531	178026294	3	gain	ENSG00000213070	ENSG00000213070	complete gene
1	161329531	178026294	3	gain	ENSG00000242832	ENSG00000242832	complete gene
1	161329531	178026294	3	gain	ENSG00000230739	ENSG00000230739	complete gene
1	161329531	178026294	3	gain	ENSG00000233411	ENSG00000233411	complete gene
1	161329531	178026294	3	gain	ENSG00000231813	ENSG00000231813	complete gene
1	161329531	178026294	3	gain	ENSG00000253060	ENSG00000253060	complete gene
1	161329531	178026294	3	gain	ENSG00000226375	ENSG00000226375	complete gene
1	161329531	178026294	3	gain	ENSG00000234437	ENSG00000234437	complete gene
1	161329531	178026294	3	gain	ENSG00000252987	ENSG00000252987	complete gene
1	161329531	178026294	3	gain	TNFSF18	ENSG00000120337	complete gene
1	161329531	178026294	3	gain	MRPS14	ENSG00000120333	complete gene
1	161329531	178026294	3	gain	SUMO1P2	ENSG00000229612	complete gene
1	161329531	178026294	3	gain	ENSG00000227722	ENSG00000227722	complete gene
1	161329531	178026294	3	gain	ENSG00000237249	ENSG00000237249	complete gene
1	161329531	178026294	3	gain	ENSG00000225243	ENSG00000225243	complete gene
1	161329531	178026294	3	gain	SEC16B	ENSG00000120341	complete gene
1	161329531	178026294	3	gain	ENSG00000225487	ENSG00000225487	complete gene
1	161329531	178026294	3	gain	ENSG00000241666	ENSG00000241666	complete gene
1	161329531	178026294	3	gain	ENSG00000213062	ENSG00000213062	complete gene
1	161329531	178026294	3	gain	C1orf192	ENSG00000188931	complete gene
1	161329531	178026294	3	gain	SCARNA3	ENSG00000252906	complete gene
1	161329531	178026294	3	gain	MIR921	ENSG00000215952	complete gene
1	161329531	178026294	3	gain	FMO3	ENSG00000007933	complete gene
1	161329531	178026294	3	gain	FCGR3A	ENSG00000203747	complete gene
1	161329531	178026294	3	gain	METTL11B	ENSG00000203740	complete gene
1	161329531	178026294	3	gain	F5	ENSG00000198734	complete gene
1	161329531	178026294	3	gain	RXRG	ENSG00000143171	complete gene
1	161329531	178026294	3	gain	TBX19	ENSG00000143178	complete gene
1	161329531	178026294	3	gain	UCK2	ENSG00000143179	complete gene
1	161329531	178026294	3	gain	FCGR3B	ENSG00000162747	complete gene
1	161329531	178026294	3	gain	MIR199A2	ENSG00000208024	complete gene
1	161329531	178026294	3	gain	SNORD74	ENSG00000200954	complete gene
1	161329531	178026294	3	gain	ENSG00000253360	ENSG00000253360	complete gene
1	161329531	178026294	3	gain	ENSG00000235869	ENSG00000235869	complete gene
1	161329531	178026294	3	gain	ENSG00000224000	ENSG00000224000	complete gene
1	161329531	178026294	3	gain	C1orf226	ENSG00000239887	complete gene
1	161329531	178026294	3	gain	ENSG00000230687	ENSG00000230687	complete gene
1	161329531	178026294	3	gain	FCRLB	ENSG00000162746	complete gene
1	161329531	178026294	3	gain	OLFML2B	ENSG00000162745	complete gene
1	161329531	178026294	3	gain	ENSG00000234142	ENSG00000234142	complete gene
1	161329531	178026294	3	gain	ENSG00000212086	ENSG00000212086	complete gene
1	161329531	178026294	3	gain	CD247	ENSG00000198821	complete gene
1	161329531	178026294	3	gain	BAT2L2	ENSG00000117523	complete gene
1	161329531	178026294	3	gain	ENSG00000224228	ENSG00000224228	complete gene
1	161329531	178026294	3	gain	ENSG00000239494	ENSG00000239494	complete gene
1	161329531	178026294	3	gain	ENSG00000254706	ENSG00000254706	complete gene
1	161329531	178026294	3	gain	ENSG00000227579	ENSG00000227579	complete gene
1	161329531	178026294	3	gain	ENSG00000234604	ENSG00000234604	complete gene
1	161329531	178026294	3	gain	ENSG00000203601	ENSG00000203601	complete gene
1	161329531	178026294	3	gain	ENSG00000235736	ENSG00000235736	complete gene
1	161329531	178026294	3	gain	ENSG00000207341	ENSG00000207341	complete gene
1	161329531	178026294	3	gain	HSD17B7	ENSG00000132196	complete gene
1	161329531	178026294	3	gain	DARS2	ENSG00000117593	complete gene
1	161329531	178026294	3	gain	PRDX6	ENSG00000117592	complete gene
1	161329531	178026294	3	gain	ENSG00000225713	ENSG00000225713	complete gene
1	161329531	178026294	3	gain	ENSG00000225719	ENSG00000225719	complete gene
1	161329531	178026294	3	gain	TNN	ENSG00000120332	complete gene
1	161329531	178026294	3	gain	ENSG00000238430	ENSG00000238430	complete gene
1	161329531	178026294	3	gain	ENSG00000225904	ENSG00000225904	complete gene
1	161329531	178026294	3	gain	ENSG00000245529	ENSG00000245529	complete gene
1	161329531	178026294	3	gain	RCSD1	ENSG00000198771	complete gene
1	161329531	178026294	3	gain	UAP1	ENSG00000117143	complete gene
1	161329531	178026294	3	gain	BRP44	ENSG00000143158	complete gene
1	161329531	178026294	3	gain	KIFAP3	ENSG00000075945	complete gene
1	161329531	178026294	3	gain	SNORD75	ENSG00000208310	complete gene
1	161329531	178026294	3	gain	ENSG00000208313	ENSG00000208313	complete gene
1	161329531	178026294	3	gain	ENSG00000230659	ENSG00000230659	complete gene
1	161329531	178026294	3	gain	ENSG00000236720	ENSG00000236720	complete gene
1	161329531	178026294	3	gain	ENSG00000227907	ENSG00000227907	complete gene
1	161329531	178026294	3	gain	HSPA7	ENSG00000225217	complete gene
1	161329531	178026294	3	gain	SNORD81	ENSG00000200710	complete gene
1	161329531	178026294	3	gain	C1orf9	ENSG00000094975	complete gene
1	161329531	178026294	3	gain	XCL2	ENSG00000143185	complete gene
1	161329531	178026294	3	gain	XCL1	ENSG00000143184	complete gene
1	161329531	178026294	3	gain	TMCO1	ENSG00000143183	complete gene
1	161329531	178026294	3	gain	ENSG00000200036	ENSG00000200036	complete gene
1	161329531	178026294	3	gain	ENSG00000206692	ENSG00000206692	complete gene
1	161329531	178026294	3	gain	ENSG00000233985	ENSG00000233985	complete gene
1	161329531	178026294	3	gain	ENSG00000225545	ENSG00000225545	complete gene
1	161329531	178026294	3	gain	ENSG00000230364	ENSG00000230364	complete gene
1	161329531	178026294	3	gain	FMO8P	ENSG00000238087	complete gene
1	161329531	178026294	3	gain	TADA1	ENSG00000152382	complete gene
1	161329531	178026294	3	gain	ENSG00000215924	ENSG00000215924	complete gene
1	161329531	178026294	3	gain	SELP	ENSG00000174175	complete gene
1	161329531	178026294	3	gain	ENSG00000230630	ENSG00000230630	complete gene
1	161329531	178026294	3	gain	ENSG00000224718	ENSG00000224718	complete gene
1	161329531	178026294	3	gain	ENSG00000221578	ENSG00000221578	complete gene
1	161329531	178026294	3	gain	ENSG00000236206	ENSG00000236206	complete gene
1	161329531	178026294	3	gain	ENSG00000231407	ENSG00000231407	complete gene
1	161329531	178026294	3	gain	ENSG00000206921	ENSG00000206921	complete gene
1	161329531	178026294	3	gain	PAPPA2	ENSG00000116183	complete gene
1	161329531	178026294	3	gain	ENSG00000252354	ENSG00000252354	complete gene
1	161329531	178026294	3	gain	SNORD47	ENSG00000202394	complete gene
1	161329531	178026294	3	gain	SLC9A11	ENSG00000162753	complete gene
1	161329531	178026294	3	gain	ENSG00000232261	ENSG00000232261	complete gene
1	161329531	178026294	3	gain	SH2D1B	ENSG00000198574	complete gene
1	161329531	178026294	3	gain	ENSG00000250899	ENSG00000250899	complete gene
1	161329531	178026294	3	gain	ENSG00000227740	ENSG00000227740	complete gene
1	161329531	178026294	3	gain	ENSG00000226292	ENSG00000226292	complete gene
1	161329531	178026294	3	gain	SNORD80	ENSG00000201692	complete gene
1	161329531	178026294	3	gain	ENSG00000252359	ENSG00000252359	complete gene
1	161329531	178026294	3	gain	ENSG00000230094	ENSG00000230094	complete gene
1	161329531	178026294	3	gain	HMGB1P11	ENSG00000230547	complete gene
1	161329531	178026294	3	gain	ENSG00000241396	ENSG00000241396	complete gene
1	161329531	178026294	3	gain	ENSG00000235303	ENSG00000235303	complete gene
1	161329531	178026294	3	gain	ATF6	ENSG00000118217	complete gene
1	161329531	178026294	3	gain	ISCUP1	ENSG00000238051	complete gene
1	161329531	178026294	3	gain	ENSG00000228697	ENSG00000228697	complete gene
1	161329531	178026294	3	gain	PIGC	ENSG00000135845	complete gene
1	161329531	178026294	3	gain	TNR	ENSG00000116147	complete gene
1	161329531	178026294	3	gain	ENSG00000237756	ENSG00000237756	complete gene
1	161329531	178026294	3	gain	ENSG00000201270	ENSG00000201270	complete gene
1	161329531	178026294	3	gain	ENSG00000232341	ENSG00000232341	complete gene
1	161329531	178026294	3	gain	ENSG00000237707	ENSG00000237707	complete gene
1	161329531	178026294	3	gain	MIR1255B2	ENSG00000221545	complete gene
1	161329531	178026294	3	gain	FCGR2C	ENSG00000244682	complete gene
1	161329531	178026294	3	gain	ENSG00000237096	ENSG00000237096	complete gene
1	161329531	178026294	3	gain	BLZF1	ENSG00000117475	complete gene
1	161329531	178026294	3	gain	SLC19A2	ENSG00000117479	complete gene
1	161329531	178026294	3	gain	MIR1295	ENSG00000221390	complete gene
1	161329531	178026294	3	gain	ENSG00000203307	ENSG00000203307	complete gene
1	161329531	178026294	3	gain	NOS1AP	ENSG00000198929	complete gene
1	161329531	178026294	3	gain	C1orf156	ENSG00000171806	complete gene
1	161329531	178026294	3	gain	ENSG00000237783	ENSG00000237783	complete gene
1	161329531	178026294	3	gain	ATP1B1	ENSG00000143153	complete gene
1	161329531	178026294	3	gain	GOT2P2	ENSG00000230849	complete gene
1	161329531	178026294	3	gain	SERPINC1	ENSG00000117601	complete gene
1	161329531	178026294	3	gain	METTL13	ENSG00000010165	complete gene
1	161329531	178026294	3	gain	ENSG00000242652	ENSG00000242652	complete gene
1	161329531	178026294	3	gain	ENSG00000227094	ENSG00000227094	complete gene
1	161329531	178026294	3	gain	ENSG00000237463	ENSG00000237463	complete gene
1	161329531	178026294	3	gain	ASTN1	ENSG00000152092	complete gene
1	161329531	178026294	3	gain	VAMP4	ENSG00000117533	complete gene
1	161329531	178026294	3	gain	ENSG00000215833	ENSG00000215833	complete gene
1	161329531	178026294	3	gain	ENSG00000215835	ENSG00000215835	complete gene
1	161329531	178026294	3	gain	FMO9P	ENSG00000215834	complete gene
1	161329531	178026294	3	gain	ENSG00000215838	ENSG00000215838	complete gene
1	161329531	178026294	3	gain	ANKRD45	ENSG00000183831	complete gene
1	161329531	178026294	3	gain	ENSG00000230704	ENSG00000230704	complete gene
1	161329531	178026294	3	gain	ENSG00000202082	ENSG00000202082	complete gene
1	161329531	178026294	3	gain	ANKRD36BP1	ENSG00000214262	complete gene
1	161329531	178026294	3	gain	ENSG00000241347	ENSG00000241347	complete gene
1	161329531	178026294	3	gain	HSPA6	ENSG00000173110	complete gene
1	161329531	178026294	3	gain	ENSG00000239373	ENSG00000239373	complete gene
1	161329531	178026294	3	gain	SNORD78	ENSG00000208317	complete gene
1	161329531	178026294	3	gain	ENSG00000235471	ENSG00000235471	complete gene
1	161329531	178026294	3	gain	ENSG00000235477	ENSG00000235477	complete gene
1	161329531	178026294	3	gain	MIR488	ENSG00000202609	complete gene
1	161329531	178026294	3	gain	ENSG00000243409	ENSG00000243409	complete gene
1	161329531	178026294	3	gain	ENSG00000203260	ENSG00000203260	complete gene
1	161329531	178026294	3	gain	ENSG00000232995	ENSG00000232995	complete gene
1	161329531	178026294	3	gain	ENSG00000235628	ENSG00000235628	complete gene
1	161329531	178026294	3	gain	ENSG00000207082	ENSG00000207082	complete gene
1	161329531	178026294	3	gain	ENSG00000237049	ENSG00000237049	complete gene
1	161329531	178026294	3	gain	ENSG00000251943	ENSG00000251943	complete gene
1	161329531	178026294	3	gain	ENSG00000238022	ENSG00000238022	complete gene
1	161329531	178026294	3	gain	ENSG00000232892	ENSG00000232892	complete gene
1	161329531	178026294	3	gain	ENSG00000232463	ENSG00000232463	complete gene
1	161329531	178026294	3	gain	RGS5	ENSG00000143248	complete gene
1	161329531	178026294	3	gain	GPA33	ENSG00000143167	complete gene
1	161329531	178026294	3	gain	DCAF6	ENSG00000143164	complete gene
1	161329531	178026294	3	gain	CREG1	ENSG00000143162	complete gene
1	161329531	178026294	3	gain	ENSG00000223828	ENSG00000223828	complete gene
1	161329531	178026294	3	gain	ENSG00000237514	ENSG00000237514	complete gene
1	161329531	178026294	3	gain	GPR52	ENSG00000203737	complete gene
1	161329531	178026294	3	gain	FCGR2B	ENSG00000072694	complete gene
1	161329531	178026294	3	gain	ENSG00000237658	ENSG00000237658	complete gene
1	161329531	178026294	3	gain	SFT2D2	ENSG00000213064	complete gene
1	161329531	178026294	3	gain	MIR214	ENSG00000207949	complete gene
1	161329531	178026294	3	gain	ENSG00000206880	ENSG00000206880	complete gene
1	161329531	178026294	3	gain	ENSG00000226552	ENSG00000226552	complete gene
1	161329531	178026294	3	gain	KIAA0040	ENSG00000235750	complete gene
1	161329531	178026294	3	gain	FASLG	ENSG00000117560	complete gene
1	178027683	180981477	3	gain	C1orf49	ENSG00000240021	complete gene
1	178027683	180981477	3	gain	TOR1AIP1	ENSG00000143337	complete gene
1	178027683	180981477	3	gain	ENSG00000221547	ENSG00000221547	complete gene
1	178027683	180981477	3	gain	TDRD5	ENSG00000162782	complete gene
1	178027683	180981477	3	gain	ENSG00000236539	ENSG00000236539	complete gene
1	178027683	180981477	3	gain	STX6	ENSG00000135823	partial gene
1	178027683	180981477	3	gain	ENSG00000243155	ENSG00000243155	complete gene
1	178027683	180981477	3	gain	TOR1AIP2	ENSG00000169905	complete gene
1	178027683	180981477	3	gain	ENSG00000231966	ENSG00000231966	complete gene
1	178027683	180981477	3	gain	ENSG00000227141	ENSG00000227141	complete gene
1	178027683	180981477	3	gain	ENSG00000252052	ENSG00000252052	complete gene
1	178027683	180981477	3	gain	RASAL2	ENSG00000075391	complete gene
1	178027683	180981477	3	gain	VDAC1P4	ENSG00000235060	complete gene
1	178027683	180981477	3	gain	ENSG00000247866	ENSG00000247866	complete gene
1	178027683	180981477	3	gain	ENSG00000231016	ENSG00000231016	complete gene
1	178027683	180981477	3	gain	ENSG00000206753	ENSG00000206753	complete gene
1	178027683	180981477	3	gain	ENSG00000245075	ENSG00000245075	complete gene
1	178027683	180981477	3	gain	ENSG00000232750	ENSG00000232750	complete gene
1	178027683	180981477	3	gain	ENSG00000230124	ENSG00000230124	complete gene
1	178027683	180981477	3	gain	ENSG00000213058	ENSG00000213058	complete gene
1	178027683	180981477	3	gain	C1orf220	ENSG00000213057	complete gene
1	178027683	180981477	3	gain	ENSG00000228969	ENSG00000228969	complete gene
1	178027683	180981477	3	gain	ENSG00000243062	ENSG00000243062	complete gene
1	178027683	180981477	3	gain	C1orf125	ENSG00000162779	complete gene
1	178027683	180981477	3	gain	ENSG00000236719	ENSG00000236719	complete gene
1	178027683	180981477	3	gain	ABL2	ENSG00000143322	complete gene
1	178027683	180981477	3	gain	ENSG00000228191	ENSG00000228191	complete gene
1	178027683	180981477	3	gain	ENSG00000228196	ENSG00000228196	complete gene
1	178027683	180981477	3	gain	ENSG00000228449	ENSG00000228449	complete gene
1	178027683	180981477	3	gain	XPR1	ENSG00000143324	complete gene
1	178027683	180981477	3	gain	ENSG00000251875	ENSG00000251875	complete gene
1	178027683	180981477	3	gain	ENSG00000201791	ENSG00000201791	complete gene
1	178027683	180981477	3	gain	ENSG00000223450	ENSG00000223450	complete gene
1	178027683	180981477	3	gain	ENSG00000234041	ENSG00000234041	complete gene
1	178027683	180981477	3	gain	ENSG00000201619	ENSG00000201619	complete gene
1	178027683	180981477	3	gain	NPHS2	ENSG00000116218	complete gene
1	178027683	180981477	3	gain	ENSG00000206905	ENSG00000206905	complete gene
1	178027683	180981477	3	gain	ENSG00000224687	ENSG00000224687	complete gene
1	178027683	180981477	3	gain	ENSG00000225857	ENSG00000225857	complete gene
1	178027683	180981477	3	gain	COX5BP8	ENSG00000223794	complete gene
1	178027683	180981477	3	gain	ENSG00000238030	ENSG00000238030	complete gene
1	178027683	180981477	3	gain	ENSG00000184909	ENSG00000184909	complete gene
1	178027683	180981477	3	gain	TOR3A	ENSG00000186283	complete gene
1	178027683	180981477	3	gain	FAM163A	ENSG00000143340	complete gene
1	178027683	180981477	3	gain	NCRNA00083	ENSG00000188585	complete gene
1	178027683	180981477	3	gain	ENSG00000246553	ENSG00000246553	complete gene
1	178027683	180981477	3	gain	EIF4A1P11	ENSG00000231564	complete gene
1	178027683	180981477	3	gain	ENSG00000225711	ENSG00000225711	complete gene
1	178027683	180981477	3	gain	KIAA1614	ENSG00000135835	complete gene
1	178027683	180981477	3	gain	CEP350	ENSG00000135837	complete gene
1	178027683	180981477	3	gain	ENSG00000245778	ENSG00000245778	complete gene
1	178027683	180981477	3	gain	ENSG00000201347	ENSG00000201347	complete gene
1	178027683	180981477	3	gain	MEF2AP1	ENSG00000224620	complete gene
1	178027683	180981477	3	gain	SOAT1	ENSG00000057252	complete gene
1	178027683	180981477	3	gain	ENSG00000251520	ENSG00000251520	complete gene
1	178027683	180981477	3	gain	ENSG00000226585	ENSG00000226585	complete gene
1	178027683	180981477	3	gain	ACBD6	ENSG00000135847	complete gene
1	178027683	180981477	3	gain	ENSG00000232586	ENSG00000232586	complete gene
1	178027683	180981477	3	gain	ENSG00000231905	ENSG00000231905	complete gene
1	178027683	180981477	3	gain	QSOX1	ENSG00000116260	complete gene
1	178027683	180981477	3	gain	ENSG00000212338	ENSG00000212338	complete gene
1	178027683	180981477	3	gain	LHX4	ENSG00000121454	complete gene
1	178027683	180981477	3	gain	ENSG00000235145	ENSG00000235145	complete gene
1	178027683	180981477	3	gain	RALGPS2	ENSG00000116191	complete gene
1	178027683	180981477	3	gain	ANGPTL1	ENSG00000116194	complete gene
1	178027683	180981477	3	gain	FAM20B	ENSG00000116199	complete gene
1	178027683	180981477	3	gain	ENSG00000229407	ENSG00000229407	complete gene
1	180985363	181305951	3	gain	STX6	ENSG00000135823	partial gene
1	180985363	181305951	3	gain	MR1	ENSG00000153029	complete gene
1	180985363	181305951	3	gain	ENSG00000225359	ENSG00000225359	complete gene
1	180985363	181305951	3	gain	ENSG00000237292	ENSG00000237292	complete gene
1	180985363	181305951	3	gain	ENSG00000179452	ENSG00000179452	complete gene
1	180985363	181305951	3	gain	IER5	ENSG00000162783	complete gene
1	181310418	182539655	3	gain	GLUL	ENSG00000135821	complete gene
1	181310418	182539655	3	gain	TEDDM1	ENSG00000203730	complete gene
1	181310418	182539655	3	gain	CACNA1E	ENSG00000198216	complete gene
1	181310418	182539655	3	gain	ENSG00000228918	ENSG00000228918	complete gene
1	181310418	182539655	3	gain	ENSG00000231684	ENSG00000231684	complete gene
1	181310418	182539655	3	gain	ENSG00000252977	ENSG00000252977	complete gene
1	181310418	182539655	3	gain	ENSG00000232096	ENSG00000232096	complete gene
1	181310418	182539655	3	gain	ZNF648	ENSG00000179930	complete gene
1	181310418	182539655	3	gain	ENSG00000228664	ENSG00000228664	complete gene
1	181310418	182539655	3	gain	ENSG00000232309	ENSG00000232309	complete gene
1	181310418	182539655	3	gain	ENSG00000206764	ENSG00000206764	complete gene
1	181310418	182539655	3	gain	ENSG00000224810	ENSG00000224810	complete gene
1	181310418	182539655	3	gain	RGSL1	ENSG00000121446	complete gene
1	181310418	182539655	3	gain	ENSG00000243019	ENSG00000243019	complete gene
1	181310418	182539655	3	gain	ENSG00000225982	ENSG00000225982	complete gene
1	181310418	182539655	3	gain	ENSG00000233537	ENSG00000233537	complete gene
1	181310418	182539655	3	gain	ENSG00000243380	ENSG00000243380	complete gene
1	181310418	182539655	3	gain	ENSG00000243371	ENSG00000243371	complete gene
1	181310418	182539655	3	gain	NCRNA00272	ENSG00000203729	complete gene
1	181310418	182539655	3	gain	ENSG00000222397	ENSG00000222397	complete gene
1	182540149	187482569	3	gain	RGS16	ENSG00000143333	complete gene
1	182540149	187482569	3	gain	RGS8	ENSG00000135824	complete gene
1	182540149	187482569	3	gain	DHX9	ENSG00000135829	complete gene
1	182540149	187482569	3	gain	RNASEL	ENSG00000135828	complete gene
1	182540149	187482569	3	gain	ENSG00000247330	ENSG00000247330	complete gene
1	182540149	187482569	3	gain	C1orf25	ENSG00000121486	complete gene
1	182540149	187482569	3	gain	ENSG00000201421	ENSG00000201421	complete gene
1	182540149	187482569	3	gain	LAMC2	ENSG00000058085	complete gene
1	182540149	187482569	3	gain	ENSG00000231599	ENSG00000231599	complete gene
1	182540149	187482569	3	gain	ARPC5	ENSG00000162704	complete gene
1	182540149	187482569	3	gain	RNF2	ENSG00000121481	complete gene
1	182540149	187482569	3	gain	ENSG00000199840	ENSG00000199840	complete gene
1	182540149	187482569	3	gain	IVNS1ABP	ENSG00000116679	complete gene
1	182540149	187482569	3	gain	ENSG00000252222	ENSG00000252222	complete gene
1	182540149	187482569	3	gain	ENSG00000199837	ENSG00000199837	complete gene
1	182540149	187482569	3	gain	ENSG00000224468	ENSG00000224468	complete gene
1	182540149	187482569	3	gain	ENSG00000213051	ENSG00000213051	complete gene
1	182540149	187482569	3	gain	ENSG00000224040	ENSG00000224040	complete gene
1	182540149	187482569	3	gain	C1orf14	ENSG00000157060	complete gene
1	182540149	187482569	3	gain	NMNAT2	ENSG00000157064	complete gene
1	182540149	187482569	3	gain	C1orf27	ENSG00000157181	complete gene
1	182540149	187482569	3	gain	KRT18P28	ENSG00000176855	complete gene
1	182540149	187482569	3	gain	PLA2G4A	ENSG00000116711	complete gene
1	182540149	187482569	3	gain	ENSG00000229739	ENSG00000229739	complete gene
1	182540149	187482569	3	gain	SMG7	ENSG00000116698	complete gene
1	182540149	187482569	3	gain	PRG4	ENSG00000116690	complete gene
1	182540149	187482569	3	gain	ENSG00000252407	ENSG00000252407	complete gene
1	182540149	187482569	3	gain	ENSG00000230470	ENSG00000230470	complete gene
1	182540149	187482569	3	gain	ENSG00000226570	ENSG00000226570	complete gene
1	182540149	187482569	3	gain	ENSG00000232279	ENSG00000232279	complete gene
1	182540149	187482569	3	gain	EDEM3	ENSG00000116406	complete gene
1	182540149	187482569	3	gain	ENSG00000207108	ENSG00000207108	complete gene
1	182540149	187482569	3	gain	ENSG00000238061	ENSG00000238061	complete gene
1	182540149	187482569	3	gain	ENSG00000240481	ENSG00000240481	complete gene
1	182540149	187482569	3	gain	APOBEC4	ENSG00000173627	complete gene
1	182540149	187482569	3	gain	ENSG00000231791	ENSG00000231791	complete gene
1	182540149	187482569	3	gain	ENSG00000232860	ENSG00000232860	complete gene
1	182540149	187482569	3	gain	ENSG00000250065	ENSG00000250065	complete gene
1	182540149	187482569	3	gain	GLT25D2	ENSG00000198756	complete gene
1	182540149	187482569	3	gain	ENSG00000227554	ENSG00000227554	complete gene
1	182540149	187482569	3	gain	LAMC1	ENSG00000135862	complete gene
1	182540149	187482569	3	gain	ENSG00000227181	ENSG00000227181	complete gene
1	182540149	187482569	3	gain	ENSG00000252790	ENSG00000252790	complete gene
1	182540149	187482569	3	gain	ENSG00000202025	ENSG00000202025	complete gene
1	182540149	187482569	3	gain	ENSG00000233196	ENSG00000233196	complete gene
1	182540149	187482569	3	gain	ENSG00000201312	ENSG00000201312	complete gene
1	182540149	187482569	3	gain	TSEN15	ENSG00000198860	complete gene
1	182540149	187482569	3	gain	ENSG00000233562	ENSG00000233562	complete gene
1	182540149	187482569	3	gain	ENSG00000207472	ENSG00000207472	complete gene
1	182540149	187482569	3	gain	ENSG00000252612	ENSG00000252612	complete gene
1	182540149	187482569	3	gain	HMCN1	ENSG00000143341	complete gene
1	182540149	187482569	3	gain	RGL1	ENSG00000143344	complete gene
1	182540149	187482569	3	gain	NPL	ENSG00000135838	complete gene
1	182540149	187482569	3	gain	PTGS2	ENSG00000073756	complete gene
1	182540149	187482569	3	gain	NCF2	ENSG00000116701	complete gene
1	182540149	187482569	3	gain	PDC	ENSG00000116703	complete gene
1	182540149	187482569	3	gain	ENSG00000236030	ENSG00000236030	complete gene
1	182540149	187482569	3	gain	ENSG00000228183	ENSG00000228183	complete gene
1	182540149	187482569	3	gain	ENSG00000228238	ENSG00000228238	complete gene
1	182540149	187482569	3	gain	FTH1P25	ENSG00000232792	complete gene
1	182540149	187482569	3	gain	C1orf21	ENSG00000116667	complete gene
1	182540149	187482569	3	gain	C1orf26	ENSG00000116668	complete gene
1	182540149	187482569	3	gain	FAM129A	ENSG00000135842	complete gene
1	182540149	187482569	3	gain	ENSG00000233583	ENSG00000233583	complete gene
1	182540149	187482569	3	gain	ENSG00000228309	ENSG00000228309	complete gene
1	182540149	187482569	3	gain	ENSG00000206640	ENSG00000206640	complete gene
1	182540149	187482569	3	gain	ENSG00000201596	ENSG00000201596	complete gene
1	182540149	187482569	3	gain	ENSG00000231084	ENSG00000231084	complete gene
1	182540149	187482569	3	gain	ENSG00000224691	ENSG00000224691	complete gene
1	182540149	187482569	3	gain	ENSG00000207080	ENSG00000207080	complete gene
1	182540149	187482569	3	gain	ENSG00000244568	ENSG00000244568	complete gene
1	182540149	187482569	3	gain	ENSG00000232036	ENSG00000232036	complete gene
1	182540149	187482569	3	gain	TPR	ENSG00000047410	complete gene
1	187483206	191867711	3	gain	ENSG00000225811	ENSG00000225811	complete gene
1	187483206	191867711	3	gain	ENSG00000241505	ENSG00000241505	complete gene
1	187483206	191867711	3	gain	ENSG00000237283	ENSG00000237283	complete gene
1	187483206	191867711	3	gain	ENSG00000233882	ENSG00000233882	complete gene
1	187483206	191867711	3	gain	ENSG00000236025	ENSG00000236025	complete gene
1	187483206	191867711	3	gain	ENSG00000226486	ENSG00000226486	complete gene
1	187483206	191867711	3	gain	ENSG00000238270	ENSG00000238270	complete gene
1	187483206	191867711	3	gain	ENSG00000223847	ENSG00000223847	complete gene
1	187483206	191867711	3	gain	C1orf99	ENSG00000230426	complete gene
1	187483206	191867711	3	gain	ENSG00000226196	ENSG00000226196	complete gene
1	187483206	191867711	3	gain	ENSG00000252553	ENSG00000252553	complete gene
1	187483206	191867711	3	gain	ENSG00000150732	ENSG00000150732	complete gene
1	187483206	191867711	3	gain	ENSG00000231175	ENSG00000231175	complete gene
1	187483206	191867711	3	gain	ENSG00000228215	ENSG00000228215	partial gene
1	187483206	191867711	3	gain	ENSG00000237457	ENSG00000237457	complete gene
1	187483206	191867711	3	gain	ENSG00000224278	ENSG00000224278	complete gene
1	187483206	191867711	3	gain	ENSG00000231022	ENSG00000231022	complete gene
1	187483206	191867711	3	gain	ENSG00000222240	ENSG00000222240	complete gene
1	187483206	191867711	3	gain	ENSG00000236401	ENSG00000236401	complete gene
1	187483206	191867711	3	gain	ENSG00000235083	ENSG00000235083	complete gene
1	187483206	191867711	3	gain	FAM5C	ENSG00000162670	complete gene
1	187483206	191867711	3	gain	ENSG00000225006	ENSG00000225006	complete gene
1	187483206	191867711	3	gain	ENSG00000230987	ENSG00000230987	complete gene
1	187483206	191867711	3	gain	ENSG00000228012	ENSG00000228012	complete gene
1	187483206	191867711	3	gain	ENSG00000232212	ENSG00000232212	complete gene
1	187483206	191867711	3	gain	ENSG00000223344	ENSG00000223344	complete gene
1	187483206	191867711	3	gain	ENSG00000238054	ENSG00000238054	complete gene
1	187483206	191867711	3	gain	ENSG00000228020	ENSG00000228020	complete gene
1	187483206	191867711	3	gain	FDPSP1	ENSG00000225462	complete gene
1	187483206	191867711	3	gain	ENSG00000238108	ENSG00000238108	complete gene
1	191867973	192960162	3	gain	RGS21	ENSG00000253148	complete gene
1	191867973	192960162	3	gain	RGS2	ENSG00000116741	complete gene
1	191867973	192960162	3	gain	RGS1	ENSG00000090104	complete gene
1	191867973	192960162	3	gain	ENSG00000232498	ENSG00000232498	complete gene
1	191867973	192960162	3	gain	ENSG00000236792	ENSG00000236792	complete gene
1	191867973	192960162	3	gain	ENSG00000228687	ENSG00000228687	complete gene
1	191867973	192960162	3	gain	ENSG00000226723	ENSG00000226723	complete gene
1	191867973	192960162	3	gain	ENSG00000228215	ENSG00000228215	partial gene
1	191867973	192960162	3	gain	ENSG00000215825	ENSG00000215825	complete gene
1	191867973	192960162	3	gain	RGS13	ENSG00000127074	complete gene
1	191867973	192960162	3	gain	ENSG00000226814	ENSG00000226814	complete gene
1	191867973	192960162	3	gain	ENSG00000231767	ENSG00000231767	complete gene
1	191867973	192960162	3	gain	ENSG00000236069	ENSG00000236069	complete gene
1	191867973	192960162	3	gain	ENSG00000221145	ENSG00000221145	complete gene
1	191867973	192960162	3	gain	ENSG00000234871	ENSG00000234871	complete gene
1	191867973	192960162	3	gain	RGS18	ENSG00000150681	complete gene
1	191867973	192960162	3	gain	ENSG00000223075	ENSG00000223075	complete gene
1	192965319	193149185	3	gain	TROVE2	ENSG00000116747	complete gene
1	192965319	193149185	3	gain	ENSG00000238754	ENSG00000238754	complete gene
1	192965319	193149185	3	gain	CDC73	ENSG00000134371	partial gene
1	192965319	193149185	3	gain	B3GALT2	ENSG00000162630	partial gene
1	192965319	193149185	3	gain	GLRX2	ENSG00000023572	complete gene
1	192965319	193149185	3	gain	MIR1278	ENSG00000221680	complete gene
1	192965319	193149185	3	gain	UCHL5	ENSG00000116750	complete gene
1	193150219	194072273	3	gain	ENSG00000226640	ENSG00000226640	complete gene
1	193150219	194072273	3	gain	ENSG00000252241	ENSG00000252241	complete gene
1	193150219	194072273	3	gain	ENSG00000240071	ENSG00000240071	complete gene
1	193150219	194072273	3	gain	ENSG00000237213	ENSG00000237213	complete gene
1	193150219	194072273	3	gain	ENSG00000232077	ENSG00000232077	complete gene
1	193150219	194072273	3	gain	CDC73	ENSG00000134371	partial gene
1	193150219	194072273	3	gain	B3GALT2	ENSG00000162630	partial gene
1	193150219	194072273	3	gain	ENSG00000237011	ENSG00000237011	complete gene
1	194072393	197879787	3	gain	ENSG00000237861	ENSG00000237861	complete gene
1	194072393	197879787	3	gain	ENSG00000207139	ENSG00000207139	complete gene
1	194072393	197879787	3	gain	F13B	ENSG00000143278	complete gene
1	194072393	197879787	3	gain	EEF1A1P14	ENSG00000233057	complete gene
1	194072393	197879787	3	gain	ENSG00000251335	ENSG00000251335	complete gene
1	194072393	197879787	3	gain	ENSG00000235748	ENSG00000235748	complete gene
1	194072393	197879787	3	gain	ENSG00000231714	ENSG00000231714	complete gene
1	194072393	197879787	3	gain	ENSG00000235582	ENSG00000235582	complete gene
1	194072393	197879787	3	gain	CRB1	ENSG00000134376	complete gene
1	194072393	197879787	3	gain	ENSG00000221879	ENSG00000221879	complete gene
1	194072393	197879787	3	gain	ENSG00000228167	ENSG00000228167	complete gene
1	194072393	197879787	3	gain	CFHR5	ENSG00000134389	complete gene
1	194072393	197879787	3	gain	ASPM	ENSG00000066279	complete gene
1	194072393	197879787	3	gain	ENSG00000251813	ENSG00000251813	complete gene
1	194072393	197879787	3	gain	CFHR2	ENSG00000080910	complete gene
1	194072393	197879787	3	gain	ENSG00000227421	ENSG00000227421	complete gene
1	194072393	197879787	3	gain	KCNT2	ENSG00000162687	complete gene
1	194072393	197879787	3	gain	ENSG00000233040	ENSG00000233040	complete gene
1	194072393	197879787	3	gain	CFHR3	ENSG00000116785	complete gene
1	194072393	197879787	3	gain	ZBTB41	ENSG00000177888	complete gene
1	194072393	197879787	3	gain	ENSG00000224901	ENSG00000224901	complete gene
1	194072393	197879787	3	gain	C1orf53	ENSG00000203724	complete gene
1	194072393	197879787	3	gain	CFHR4	ENSG00000134365	complete gene
1	194072393	197879787	3	gain	EEF1A1P32	ENSG00000213046	complete gene
1	194072393	197879787	3	gain	DENND1B	ENSG00000213047	complete gene
1	194072393	197879787	3	gain	ENSG00000227240	ENSG00000227240	complete gene
1	194072393	197879787	3	gain	CFH	ENSG00000000971	complete gene
1	194072393	197879787	3	gain	ENSG00000230260	ENSG00000230260	complete gene
1	194072393	197879787	3	gain	CFHR1	ENSG00000244414	complete gene
1	197882371	200366091	3	gain	ENSG00000252860	ENSG00000252860	complete gene
1	197882371	200366091	3	gain	ENSG00000232824	ENSG00000232824	complete gene
1	197882371	200366091	3	gain	ENSG00000244241	ENSG00000244241	complete gene
1	197882371	200366091	3	gain	ENSG00000221403	ENSG00000221403	complete gene
1	197882371	200366091	3	gain	ENSG00000235492	ENSG00000235492	complete gene
1	197882371	200366091	3	gain	ENSG00000236278	ENSG00000236278	complete gene
1	197882371	200366091	3	gain	ENSG00000202491	ENSG00000202491	complete gene
1	197882371	200366091	3	gain	ENSG00000225172	ENSG00000225172	complete gene
1	197882371	200366091	3	gain	ENSG00000200139	ENSG00000200139	complete gene
1	197882371	200366091	3	gain	ATP6V1G3	ENSG00000151418	complete gene
1	197882371	200366091	3	gain	NEK7	ENSG00000151414	complete gene
1	197882371	200366091	3	gain	LHX9	ENSG00000143355	partial gene
1	197882371	200366091	3	gain	ENSG00000228190	ENSG00000228190	complete gene
1	197882371	200366091	3	gain	ENSG00000229989	ENSG00000229989	complete gene
1	197882371	200366091	3	gain	ENSG00000228530	ENSG00000228530	complete gene
1	197882371	200366091	3	gain	ENSG00000231718	ENSG00000231718	complete gene
1	197882371	200366091	3	gain	ENSG00000233410	ENSG00000233410	complete gene
1	197882371	200366091	3	gain	ENSG00000229747	ENSG00000229747	complete gene
1	197882371	200366091	3	gain	ENSG00000223881	ENSG00000223881	complete gene
1	197882371	200366091	3	gain	ENSG00000227747	ENSG00000227747	complete gene
1	197882371	200366091	3	gain	ENSG00000239006	ENSG00000239006	complete gene
1	197882371	200366091	3	gain	FAM58B	ENSG00000233827	complete gene
1	197882371	200366091	3	gain	ENSG00000231984	ENSG00000231984	complete gene
1	197882371	200366091	3	gain	MIR181A1	ENSG00000207759	complete gene
1	197882371	200366091	3	gain	MIR181B1	ENSG00000207975	complete gene
1	197882371	200366091	3	gain	ENSG00000213045	ENSG00000213045	complete gene
1	197882371	200366091	3	gain	ENSG00000239707	ENSG00000239707	complete gene
1	197882371	200366091	3	gain	NR5A2	ENSG00000116833	complete gene
1	197882371	200366091	3	gain	PTPRC	ENSG00000081237	complete gene
1	197882371	200366091	3	gain	ENSG00000236468	ENSG00000236468	complete gene
1	197882371	200366091	3	gain	C1orf98	ENSG00000203721	complete gene
1	197882371	200366091	3	gain	ENSG00000229220	ENSG00000229220	complete gene
1	197882371	200366091	3	gain	ENSG00000202329	ENSG00000202329	complete gene
1	197882371	200366091	3	gain	ENSG00000229933	ENSG00000229933	complete gene
1	200368169	202079202	4	gain	KIF21B	ENSG00000116852	complete gene
1	200368169	202079202	4	gain	ENSG00000206637	ENSG00000206637	complete gene
1	200368169	202079202	4	gain	RNPEP	ENSG00000176393	complete gene
1	200368169	202079202	4	gain	LMOD1	ENSG00000163431	complete gene
1	200368169	202079202	4	gain	ENSG00000232257	ENSG00000232257	complete gene
1	200368169	202079202	4	gain	ENSG00000235121	ENSG00000235121	complete gene
1	200368169	202079202	4	gain	ENSG00000237688	ENSG00000237688	complete gene
1	200368169	202079202	4	gain	ENSG00000201032	ENSG00000201032	complete gene
1	200368169	202079202	4	gain	ENSG00000235811	ENSG00000235811	complete gene
1	200368169	202079202	4	gain	C1orf81	ENSG00000233217	complete gene
1	200368169	202079202	4	gain	SHISA4	ENSG00000198892	complete gene
1	200368169	202079202	4	gain	GPR25	ENSG00000170128	complete gene
1	200368169	202079202	4	gain	ENSG00000231871	ENSG00000231871	complete gene
1	200368169	202079202	4	gain	ENSG00000230623	ENSG00000230623	complete gene
1	200368169	202079202	4	gain	KIF14	ENSG00000118193	complete gene
1	200368169	202079202	4	gain	DDX59	ENSG00000118197	complete gene
1	200368169	202079202	4	gain	TNNT2	ENSG00000118194	complete gene
1	200368169	202079202	4	gain	ENSG00000234132	ENSG00000234132	complete gene
1	200368169	202079202	4	gain	ENSG00000223774	ENSG00000223774	complete gene
1	200368169	202079202	4	gain	C1orf106	ENSG00000163362	complete gene
1	200368169	202079202	4	gain	CAMSAP1L1	ENSG00000118200	complete gene
1	200368169	202079202	4	gain	PKP1	ENSG00000081277	complete gene
1	200368169	202079202	4	gain	ENSG00000224818	ENSG00000224818	complete gene
1	200368169	202079202	4	gain	ENSG00000236390	ENSG00000236390	complete gene
1	200368169	202079202	4	gain	IPO9	ENSG00000198700	complete gene
1	200368169	202079202	4	gain	TIMM17A	ENSG00000134375	complete gene
1	200368169	202079202	4	gain	LAD1	ENSG00000159166	complete gene
1	200368169	202079202	4	gain	ENSG00000234678	ENSG00000234678	complete gene
1	200368169	202079202	4	gain	CACNA1S	ENSG00000081248	complete gene
1	200368169	202079202	4	gain	ENSG00000224536	ENSG00000224536	complete gene
1	200368169	202079202	4	gain	ENSG00000232296	ENSG00000232296	complete gene
1	200368169	202079202	4	gain	ENSG00000227109	ENSG00000227109	complete gene
1	200368169	202079202	4	gain	TMEM9	ENSG00000116857	complete gene
1	200368169	202079202	4	gain	MIR1231	ENSG00000221028	complete gene
1	200368169	202079202	4	gain	ENSG00000238003	ENSG00000238003	complete gene
1	200368169	202079202	4	gain	RPS10P7	ENSG00000223396	complete gene
1	200368169	202079202	4	gain	ZNF281	ENSG00000162702	complete gene
1	200368169	202079202	4	gain	ENSG00000227048	ENSG00000227048	complete gene
1	200368169	202079202	4	gain	IGFN1	ENSG00000163395	complete gene
1	200368169	202079202	4	gain	NAV1	ENSG00000134369	complete gene
1	200368169	202079202	4	gain	ELF3	ENSG00000163435	complete gene
1	200368169	202079202	4	gain	CSRP1	ENSG00000159176	complete gene
1	200368169	202079202	4	gain	TNNI1	ENSG00000159173	complete gene
1	200368169	202079202	4	gain	ENSG00000232237	ENSG00000232237	complete gene
1	200368169	202079202	4	gain	ENSG00000242150	ENSG00000242150	complete gene
1	200368169	202079202	4	gain	ENSG00000229821	ENSG00000229821	complete gene
1	200368169	202079202	4	gain	RPL34P1	ENSG00000231333	complete gene
1	200368169	202079202	4	gain	ENSG00000229191	ENSG00000229191	complete gene
1	200368169	202079202	4	gain	ENSG00000249007	ENSG00000249007	complete gene
1	200368169	202079202	4	gain	ENSG00000200942	ENSG00000200942	complete gene
1	200368169	202079202	4	gain	PHLDA3	ENSG00000174307	complete gene
1	200368169	202079202	4	gain	ENSG00000184965	ENSG00000184965	complete gene
1	202081212	202130260	5	gain	ARL8A	ENSG00000143862	complete gene
1	202081212	202130260	5	gain	PTPN7	ENSG00000143851	partial gene
1	202081212	202130260	5	gain	GPR37L1	ENSG00000170075	complete gene
1	202130754	202159922	8	highgain	PTPRVP	ENSG00000243323	complete gene
1	202161644	204976783	4	gain	ENSG00000227417	ENSG00000227417	complete gene
1	202161644	204976783	4	gain	ENSG00000226330	ENSG00000226330	complete gene
1	202161644	204976783	4	gain	ENSG00000225522	ENSG00000225522	complete gene
1	202161644	204976783	4	gain	ENSG00000229657	ENSG00000229657	complete gene
1	202161644	204976783	4	gain	ENSG00000229652	ENSG00000229652	complete gene
1	202161644	204976783	4	gain	ENSG00000251861	ENSG00000251861	complete gene
1	202161644	204976783	4	gain	ENSG00000233791	ENSG00000233791	complete gene
1	202161644	204976783	4	gain	KLHL12	ENSG00000117153	complete gene
1	202161644	204976783	4	gain	LAX1	ENSG00000122188	complete gene
1	202161644	204976783	4	gain	ENSG00000252946	ENSG00000252946	complete gene
1	202161644	204976783	4	gain	GOLT1A	ENSG00000174567	complete gene
1	202161644	204976783	4	gain	ENSG00000234775	ENSG00000234775	complete gene
1	202161644	204976783	4	gain	ENSG00000214796	ENSG00000214796	complete gene
1	202161644	204976783	4	gain	ENSG00000252650	ENSG00000252650	complete gene
1	202161644	204976783	4	gain	ENSG00000202300	ENSG00000202300	complete gene
1	202161644	204976783	4	gain	PRELP	ENSG00000188783	complete gene
1	202161644	204976783	4	gain	CHI3L1	ENSG00000133048	complete gene
1	202161644	204976783	4	gain	ENSG00000240219	ENSG00000240219	complete gene
1	202161644	204976783	4	gain	ENSG00000228288	ENSG00000228288	complete gene
1	202161644	204976783	4	gain	ENSG00000230550	ENSG00000230550	complete gene
1	202161644	204976783	4	gain	ENSG00000240710	ENSG00000240710	complete gene
1	202161644	204976783	4	gain	ENSG00000234555	ENSG00000234555	complete gene
1	202161644	204976783	4	gain	ENSG00000240797	ENSG00000240797	complete gene
1	202161644	204976783	4	gain	ENSG00000226148	ENSG00000226148	complete gene
1	202161644	204976783	4	gain	SNRPE	ENSG00000182004	complete gene
1	202161644	204976783	4	gain	UBE2T	ENSG00000077152	complete gene
1	202161644	204976783	4	gain	ENSG00000225620	ENSG00000225620	complete gene
1	202161644	204976783	4	gain	ENSG00000237848	ENSG00000237848	complete gene
1	202161644	204976783	4	gain	ENSG00000253042	ENSG00000253042	complete gene
1	202161644	204976783	4	gain	TMEM183A	ENSG00000163444	complete gene
1	202161644	204976783	4	gain	ENSG00000235449	ENSG00000235449	complete gene
1	202161644	204976783	4	gain	NFASC	ENSG00000163531	partial gene
1	202161644	204976783	4	gain	ENSG00000249227	ENSG00000249227	complete gene
1	202161644	204976783	4	gain	ENSG00000252731	ENSG00000252731	complete gene
1	202161644	204976783	4	gain	ENSG00000232626	ENSG00000232626	complete gene
1	202161644	204976783	4	gain	ENSG00000236035	ENSG00000236035	complete gene
1	202161644	204976783	4	gain	ENSG00000238571	ENSG00000238571	complete gene
1	202161644	204976783	4	gain	REN	ENSG00000143839	complete gene
1	202161644	204976783	4	gain	LGR6	ENSG00000133067	complete gene
1	202161644	204976783	4	gain	CHIT1	ENSG00000133063	complete gene
1	202161644	204976783	4	gain	ADIPOR1	ENSG00000159346	complete gene
1	202161644	204976783	4	gain	CYB5R1	ENSG00000159348	complete gene
1	202161644	204976783	4	gain	SNORA77	ENSG00000221643	complete gene
1	202161644	204976783	4	gain	PPP1R15B	ENSG00000158615	complete gene
1	202161644	204976783	4	gain	ENSG00000211554	ENSG00000211554	complete gene
1	202161644	204976783	4	gain	ENSG00000231507	ENSG00000231507	complete gene
1	202161644	204976783	4	gain	MDM4	ENSG00000198625	complete gene
1	202161644	204976783	4	gain	ENSG00000245250	ENSG00000245250	complete gene
1	202161644	204976783	4	gain	KISS1	ENSG00000170498	complete gene
1	202161644	204976783	4	gain	PIK3C2B	ENSG00000133056	complete gene
1	202161644	204976783	4	gain	ATP2B4	ENSG00000058668	complete gene
1	202161644	204976783	4	gain	LRRN2	ENSG00000170382	complete gene
1	202161644	204976783	4	gain	PPFIA4	ENSG00000143847	complete gene
1	202161644	204976783	4	gain	ENSG00000231691	ENSG00000231691	complete gene
1	202161644	204976783	4	gain	FMOD	ENSG00000122176	complete gene
1	202161644	204976783	4	gain	ENSG00000224671	ENSG00000224671	complete gene
1	202161644	204976783	4	gain	CBX1P3	ENSG00000237379	complete gene
1	202161644	204976783	4	gain	ENSG00000236779	ENSG00000236779	complete gene
1	202161644	204976783	4	gain	ENSG00000223505	ENSG00000223505	complete gene
1	202161644	204976783	4	gain	ENSG00000201103	ENSG00000201103	complete gene
1	202161644	204976783	4	gain	SYT2	ENSG00000143858	complete gene
1	202161644	204976783	4	gain	ENSG00000184774	ENSG00000184774	complete gene
1	202161644	204976783	4	gain	ENSG00000236439	ENSG00000236439	complete gene
1	202161644	204976783	4	gain	ENSG00000236430	ENSG00000236430	complete gene
1	202161644	204976783	4	gain	MYOG	ENSG00000122180	complete gene
1	202161644	204976783	4	gain	OPTC	ENSG00000188770	complete gene
1	202161644	204976783	4	gain	ENSG00000219133	ENSG00000219133	complete gene
1	202161644	204976783	4	gain	C1orf157	ENSG00000176754	complete gene
1	202161644	204976783	4	gain	ENSG00000236523	ENSG00000236523	complete gene
1	202161644	204976783	4	gain	ENSG00000239046	ENSG00000239046	complete gene
1	202161644	204976783	4	gain	ENSG00000243113	ENSG00000243113	complete gene
1	202161644	204976783	4	gain	ENSG00000234761	ENSG00000234761	complete gene
1	202161644	204976783	4	gain	ENSG00000230280	ENSG00000230280	complete gene
1	202161644	204976783	4	gain	MYBPH	ENSG00000133055	complete gene
1	202161644	204976783	4	gain	PLEKHA6	ENSG00000143850	complete gene
1	202161644	204976783	4	gain	ENSG00000234996	ENSG00000234996	complete gene
1	202161644	204976783	4	gain	ENSG00000223673	ENSG00000223673	complete gene
1	202161644	204976783	4	gain	ADORA1	ENSG00000163485	complete gene
1	202161644	204976783	4	gain	ETNK2	ENSG00000143845	complete gene
1	202161644	204976783	4	gain	KDM5B	ENSG00000117139	complete gene
1	202161644	204976783	4	gain	SOX13	ENSG00000143842	complete gene
1	202161644	204976783	4	gain	ZC3H11A	ENSG00000058673	complete gene
1	202161644	204976783	4	gain	ENSG00000200408	ENSG00000200408	complete gene
1	202161644	204976783	4	gain	BTG2	ENSG00000159388	complete gene
1	202161644	204976783	4	gain	PPP1R12B	ENSG00000077157	complete gene
1	202161644	204976783	4	gain	ENSG00000229120	ENSG00000229120	complete gene
1	202161644	204976783	4	gain	ENSG00000228153	ENSG00000228153	complete gene
1	202161644	204976783	4	gain	ENSG00000231547	ENSG00000231547	complete gene
1	202161644	204976783	4	gain	RABIF	ENSG00000183155	complete gene
1	202161644	204976783	4	gain	ENSG00000199471	ENSG00000199471	complete gene
1	202161644	204976783	4	gain	ENSG00000226862	ENSG00000226862	complete gene
1	202161644	204976783	4	gain	ENSG00000232917	ENSG00000232917	complete gene
1	204977184	205564044	4	gain	CDK18	ENSG00000117266	complete gene
1	204977184	205564044	4	gain	ENSG00000253097	ENSG00000253097	complete gene
1	204977184	205564044	4	gain	CNTN2	ENSG00000184144	complete gene
1	204977184	205564044	4	gain	NFASC	ENSG00000163531	partial gene
1	204977184	205564044	4	gain	KLHDC8A	ENSG00000162873	complete gene
1	204977184	205564044	4	gain	MFSD4	ENSG00000174514	partial gene
1	204977184	205564044	4	gain	TMCC2	ENSG00000133069	complete gene
1	204977184	205564044	4	gain	MIR135B	ENSG00000199059	complete gene
1	204977184	205564044	4	gain	ENSG00000251696	ENSG00000251696	complete gene
1	204977184	205564044	4	gain	RBBP5	ENSG00000117222	complete gene
1	204977184	205564044	4	gain	ENSG00000226235	ENSG00000226235	complete gene
1	204977184	205564044	4	gain	ENSG00000235363	ENSG00000235363	complete gene
1	204977184	205564044	4	gain	ENSG00000236108	ENSG00000236108	complete gene
1	204977184	205564044	4	gain	TMEM81	ENSG00000174529	complete gene
1	204977184	205564044	4	gain	DSTYK	ENSG00000133059	complete gene
1	204977184	205564044	4	gain	ENSG00000224717	ENSG00000224717	complete gene
1	204977184	205564044	4	gain	ENSG00000213041	ENSG00000213041	complete gene
1	204977184	205564044	4	gain	LEMD1	ENSG00000186007	complete gene
1	204977184	205564044	4	gain	ENSG00000225063	ENSG00000225063	complete gene
1	204977184	205564044	4	gain	NUAK2	ENSG00000163545	complete gene
1	205564380	206641869	4	gain	FAM72A	ENSG00000196550	complete gene
1	205564380	206641869	4	gain	ENSG00000229874	ENSG00000229874	complete gene
1	205564380	206641869	4	gain	ENSG00000236889	ENSG00000236889	complete gene
1	205564380	206641869	4	gain	NUCKS1	ENSG00000069275	complete gene
1	205564380	206641869	4	gain	ENSG00000233501	ENSG00000233501	complete gene
1	205564380	206641869	4	gain	PM20D1	ENSG00000162877	complete gene
1	205564380	206641869	4	gain	ENSG00000226780	ENSG00000226780	complete gene
1	205564380	206641869	4	gain	ENSG00000229509	ENSG00000229509	complete gene
1	205564380	206641869	4	gain	RAB7L1	ENSG00000117280	complete gene
1	205564380	206641869	4	gain	ENSG00000201944	ENSG00000201944	complete gene
1	205564380	206641869	4	gain	MFSD4	ENSG00000174514	partial gene
1	205564380	206641869	4	gain	SLC45A3	ENSG00000158715	complete gene
1	205564380	206641869	4	gain	ELK4	ENSG00000158711	complete gene
1	205564380	206641869	4	gain	ENSG00000247614	ENSG00000247614	complete gene
1	205564380	206641869	4	gain	SLC41A1	ENSG00000133065	complete gene
1	205564380	206641869	4	gain	SLC26A9	ENSG00000174502	complete gene
1	205564380	206641869	4	gain	ENSG00000225483	ENSG00000225483	complete gene
1	205564380	206641869	4	gain	ENSG00000252692	ENSG00000252692	complete gene
1	205564380	206641869	4	gain	AVPR1B	ENSG00000198049	complete gene
1	205564380	206641869	4	gain	ENSG00000240754	ENSG00000240754	complete gene
1	205564380	206641869	4	gain	ENSG00000227130	ENSG00000227130	complete gene
1	205564380	206641869	4	gain	C1orf186	ENSG00000196533	complete gene
1	205564380	206641869	4	gain	ENSG00000224900	ENSG00000224900	complete gene
1	205564380	206641869	4	gain	SRGAP2	ENSG00000163486	complete gene
1	205564380	206641869	4	gain	ENSG00000236942	ENSG00000236942	complete gene
1	205564380	206641869	4	gain	ENSG00000227687	ENSG00000227687	complete gene
1	205564380	206641869	4	gain	CTSE	ENSG00000196188	complete gene
1	206643106	206654292	7	highgain	IKBKE	ENSG00000143466	partial gene
1	206654738	211785564	4	gain	ENSG00000221488	ENSG00000221488	complete gene
1	206654738	211785564	4	gain	ENSG00000232507	ENSG00000232507	complete gene
1	206654738	211785564	4	gain	YOD1	ENSG00000180667	complete gene
1	206654738	211785564	4	gain	ENSG00000236809	ENSG00000236809	complete gene
1	206654738	211785564	4	gain	ENSG00000233455	ENSG00000233455	complete gene
1	206654738	211785564	4	gain	ENSG00000228081	ENSG00000228081	complete gene
1	206654738	211785564	4	gain	LAMB3	ENSG00000196878	complete gene
1	206654738	211785564	4	gain	ENSG00000224114	ENSG00000224114	complete gene
1	206654738	211785564	4	gain	ENSG00000227591	ENSG00000227591	complete gene
1	206654738	211785564	4	gain	ENSG00000226565	ENSG00000226565	complete gene
1	206654738	211785564	4	gain	ENSG00000238137	ENSG00000238137	complete gene
1	206654738	211785564	4	gain	TRAF5	ENSG00000082512	complete gene
1	206654738	211785564	4	gain	SERTAD4	ENSG00000082497	complete gene
1	206654738	211785564	4	gain	ENSG00000237605	ENSG00000237605	complete gene
1	206654738	211785564	4	gain	CR1L	ENSG00000197721	complete gene
1	206654738	211785564	4	gain	ENSG00000224260	ENSG00000224260	complete gene
1	206654738	211785564	4	gain	ENSG00000224540	ENSG00000224540	complete gene
1	206654738	211785564	4	gain	ENSG00000234219	ENSG00000234219	complete gene
1	206654738	211785564	4	gain	ENSG00000236950	ENSG00000236950	complete gene
1	206654738	211785564	4	gain	ENSG00000243636	ENSG00000243636	complete gene
1	206654738	211785564	4	gain	RD3	ENSG00000198570	complete gene
1	206654738	211785564	4	gain	ENSG00000224668	ENSG00000224668	complete gene
1	206654738	211785564	4	gain	C4BPAP1	ENSG00000224462	complete gene
1	206654738	211785564	4	gain	ENSG00000227940	ENSG00000227940	complete gene
1	206654738	211785564	4	gain	ENSG00000238401	ENSG00000238401	complete gene
1	206654738	211785564	4	gain	C1orf97	ENSG00000153363	complete gene
1	206654738	211785564	4	gain	ENSG00000251496	ENSG00000251496	complete gene
1	206654738	211785564	4	gain	ENSG00000232222	ENSG00000232222	complete gene
1	206654738	211785564	4	gain	KCNH1	ENSG00000143473	complete gene
1	206654738	211785564	4	gain	ENSG00000253044	ENSG00000253044	complete gene
1	206654738	211785564	4	gain	MIR29C	ENSG00000207966	complete gene
1	206654738	211785564	4	gain	IL10	ENSG00000136634	complete gene
1	206654738	211785564	4	gain	ENSG00000236136	ENSG00000236136	complete gene
1	206654738	211785564	4	gain	CR2	ENSG00000117322	complete gene
1	206654738	211785564	4	gain	TRAF3IP3	ENSG00000009790	complete gene
1	206654738	211785564	4	gain	CD55	ENSG00000196352	complete gene
1	206654738	211785564	4	gain	SYT14	ENSG00000143469	complete gene
1	206654738	211785564	4	gain	ENSG00000237074	ENSG00000237074	complete gene
1	206654738	211785564	4	gain	RASSF5	ENSG00000136653	complete gene
1	206654738	211785564	4	gain	C4BPAP2	ENSG00000232621	complete gene
1	206654738	211785564	4	gain	ENSG00000226945	ENSG00000226945	complete gene
1	206654738	211785564	4	gain	MIR29B2	ENSG00000207790	complete gene
1	206654738	211785564	4	gain	ENSG00000200972	ENSG00000200972	complete gene
1	206654738	211785564	4	gain	ENSG00000252853	ENSG00000252853	complete gene
1	206654738	211785564	4	gain	ENSG00000216137	ENSG00000216137	complete gene
1	206654738	211785564	4	gain	ENSG00000234981	ENSG00000234981	complete gene
1	206654738	211785564	4	gain	C1orf147	ENSG00000162888	complete gene
1	206654738	211785564	4	gain	ENSG00000223649	ENSG00000223649	complete gene
1	206654738	211785564	4	gain	ST13P19	ENSG00000228110	complete gene
1	206654738	211785564	4	gain	ENSG00000226289	ENSG00000226289	complete gene
1	206654738	211785564	4	gain	ENSG00000227887	ENSG00000227887	complete gene
1	206654738	211785564	4	gain	ENSG00000226202	ENSG00000226202	complete gene
1	206654738	211785564	4	gain	ENSG00000235585	ENSG00000235585	complete gene
1	206654738	211785564	4	gain	C1orf116	ENSG00000182795	complete gene
1	206654738	211785564	4	gain	C1orf132	ENSG00000203709	complete gene
1	206654738	211785564	4	gain	SLC30A1	ENSG00000170385	complete gene
1	206654738	211785564	4	gain	ENSG00000243253	ENSG00000243253	complete gene
1	206654738	211785564	4	gain	PFKFB2	ENSG00000123836	complete gene
1	206654738	211785564	4	gain	C4BPA	ENSG00000123838	complete gene
1	206654738	211785564	4	gain	C4BPB	ENSG00000123843	complete gene
1	206654738	211785564	4	gain	ENSG00000232537	ENSG00000232537	complete gene
1	206654738	211785564	4	gain	IL19	ENSG00000142224	complete gene
1	206654738	211785564	4	gain	ENSG00000231648	ENSG00000231648	complete gene
1	206654738	211785564	4	gain	C1orf107	ENSG00000117597	complete gene
1	206654738	211785564	4	gain	IRF6	ENSG00000117595	complete gene
1	206654738	211785564	4	gain	HSD11B1	ENSG00000117594	complete gene
1	206654738	211785564	4	gain	ATP5G2P1	ENSG00000225712	complete gene
1	206654738	211785564	4	gain	LGTN	ENSG00000143486	complete gene
1	206654738	211785564	4	gain	HHAT	ENSG00000054392	complete gene
1	206654738	211785564	4	gain	IL24	ENSG00000162892	complete gene
1	206654738	211785564	4	gain	IL20	ENSG00000162891	complete gene
1	206654738	211785564	4	gain	PIGR	ENSG00000162896	complete gene
1	206654738	211785564	4	gain	FCAMR	ENSG00000162897	complete gene
1	206654738	211785564	4	gain	FAIM3	ENSG00000162894	complete gene
1	206654738	211785564	4	gain	ENSG00000226843	ENSG00000226843	complete gene
1	206654738	211785564	4	gain	ENSG00000236911	ENSG00000236911	complete gene
1	206654738	211785564	4	gain	CR1	ENSG00000203710	complete gene
1	206654738	211785564	4	gain	RCOR3	ENSG00000117625	complete gene
1	206654738	211785564	4	gain	ENSG00000199349	ENSG00000199349	complete gene
1	206654738	211785564	4	gain	CD34	ENSG00000174059	complete gene
1	206654738	211785564	4	gain	ENSG00000230937	ENSG00000230937	complete gene
1	206654738	211785564	4	gain	DYRK3	ENSG00000143479	complete gene
1	206654738	211785564	4	gain	G0S2	ENSG00000123689	complete gene
1	206654738	211785564	4	gain	ENSG00000223562	ENSG00000223562	complete gene
1	206654738	211785564	4	gain	IKBKE	ENSG00000143466	partial gene
1	206654738	211785564	4	gain	MIR205	ENSG00000207623	complete gene
1	206654738	211785564	4	gain	ENSG00000226986	ENSG00000226986	complete gene
1	206654738	211785564	4	gain	MAPKAPK2	ENSG00000162889	complete gene
1	206654738	211785564	4	gain	C1orf133	ENSG00000203706	complete gene
1	206654738	211785564	4	gain	CAMK1G	ENSG00000008118	complete gene
1	206654738	211785564	4	gain	CD46P1	ENSG00000244703	complete gene
1	206654738	211785564	4	gain	ENSG00000232812	ENSG00000232812	complete gene
1	206654738	211785564	4	gain	ENSG00000234233	ENSG00000234233	complete gene
1	206654738	211785564	4	gain	ENSG00000234004	ENSG00000234004	complete gene
1	206654738	211785564	4	gain	PLXNA2	ENSG00000076356	complete gene
1	206654738	211785564	4	gain	C1orf74	ENSG00000162757	complete gene
1	206654738	211785564	4	gain	CD46	ENSG00000117335	complete gene
1	211790637	213317185	4	gain	ENSG00000227764	ENSG00000227764	complete gene
1	211790637	213317185	4	gain	TMEM206	ENSG00000065600	complete gene
1	211790637	213317185	4	gain	ENSG00000229258	ENSG00000229258	complete gene
1	211790637	213317185	4	gain	SNORA16B	ENSG00000201544	complete gene
1	211790637	213317185	4	gain	ENSG00000244344	ENSG00000244344	complete gene
1	211790637	213317185	4	gain	ENSG00000222080	ENSG00000222080	complete gene
1	211790637	213317185	4	gain	ENSG00000212205	ENSG00000212205	complete gene
1	211790637	213317185	4	gain	DTL	ENSG00000143476	complete gene
1	211790637	213317185	4	gain	FLVCR1	ENSG00000162769	complete gene
1	211790637	213317185	4	gain	ENSG00000228067	ENSG00000228067	complete gene
1	211790637	213317185	4	gain	ENSG00000226251	ENSG00000226251	complete gene
1	211790637	213317185	4	gain	ENSG00000236905	ENSG00000236905	complete gene
1	211790637	213317185	4	gain	ENSG00000235182	ENSG00000235182	complete gene
1	211790637	213317185	4	gain	ENSG00000229983	ENSG00000229983	complete gene
1	211790637	213317185	4	gain	ENSG00000237980	ENSG00000237980	complete gene
1	211790637	213317185	4	gain	ENSG00000236317	ENSG00000236317	complete gene
1	211790637	213317185	4	gain	FDPSP8	ENSG00000224763	complete gene
1	211790637	213317185	4	gain	NENF	ENSG00000117691	complete gene
1	211790637	213317185	4	gain	NSL1	ENSG00000117697	complete gene
1	211790637	213317185	4	gain	INTS7	ENSG00000143493	complete gene
1	211790637	213317185	4	gain	VASH2	ENSG00000143494	complete gene
1	211790637	213317185	4	gain	ENSG00000225338	ENSG00000225338	complete gene
1	211790637	213317185	4	gain	ENSG00000207491	ENSG00000207491	complete gene
1	211790637	213317185	4	gain	TATDN3	ENSG00000203705	complete gene
1	211790637	213317185	4	gain	ENSG00000226036	ENSG00000226036	complete gene
1	211790637	213317185	4	gain	ENSG00000229832	ENSG00000229832	complete gene
1	211790637	213317185	4	gain	ENSG00000224535	ENSG00000224535	complete gene
1	211790637	213317185	4	gain	NEK2	ENSG00000117650	complete gene
1	211790637	213317185	4	gain	ENSG00000212187	ENSG00000212187	complete gene
1	211790637	213317185	4	gain	ENSG00000235862	ENSG00000235862	complete gene
1	211790637	213317185	4	gain	RPS6KC1	ENSG00000136643	partial gene
1	211790637	213317185	4	gain	ENSG00000231057	ENSG00000231057	complete gene
1	211790637	213317185	4	gain	ENSG00000220749	ENSG00000220749	complete gene
1	211790637	213317185	4	gain	ANGEL2	ENSG00000174606	complete gene
1	211790637	213317185	4	gain	ATF3	ENSG00000162772	complete gene
1	211790637	213317185	4	gain	FAM71A	ENSG00000162771	complete gene
1	211790637	213317185	4	gain	PPP2R5A	ENSG00000066027	complete gene
1	211790637	213317185	4	gain	ENSG00000234915	ENSG00000234915	complete gene
1	211790637	213317185	4	gain	C1orf227	ENSG00000185523	complete gene
1	211790637	213317185	4	gain	ENSG00000241395	ENSG00000241395	complete gene
1	211790637	213317185	4	gain	ENSG00000228792	ENSG00000228792	complete gene
1	211790637	213317185	4	gain	ENSG00000252879	ENSG00000252879	complete gene
1	211790637	213317185	4	gain	LPGAT1	ENSG00000123684	complete gene
1	211790637	213317185	4	gain	BATF3	ENSG00000123685	complete gene
1	211790637	213317185	4	gain	ENSG00000233626	ENSG00000233626	complete gene
1	211790637	213317185	4	gain	NCRNA00292	ENSG00000198468	complete gene
1	211790637	213317185	4	gain	ENSG00000230063	ENSG00000230063	complete gene
1	211790637	213317185	4	gain	ENSG00000226868	ENSG00000226868	complete gene
1	213318765	214285155	4	gain	ENSG00000223365	ENSG00000223365	complete gene
1	213318765	214285155	4	gain	ENSG00000221026	ENSG00000221026	complete gene
1	213318765	214285155	4	gain	ENSG00000236955	ENSG00000236955	complete gene
1	213318765	214285155	4	gain	RPS6KC1	ENSG00000136643	partial gene
1	213318765	214285155	4	gain	ENSG00000230461	ENSG00000230461	complete gene
1	213318765	214285155	4	gain	PROX1	ENSG00000117707	complete gene
1	213318765	214285155	4	gain	ENSG00000228646	ENSG00000228646	complete gene
1	213318765	214285155	4	gain	ENSG00000225233	ENSG00000225233	complete gene
1	213318765	214285155	4	gain	ENSG00000228255	ENSG00000228255	complete gene
1	214286789	218850711	4	gain	TGFB2	ENSG00000092969	complete gene
1	214286789	218850711	4	gain	ENSG00000202498	ENSG00000202498	complete gene
1	214286789	218850711	4	gain	C1orf143	ENSG00000228208	complete gene
1	214286789	218850711	4	gain	ESRRG	ENSG00000196482	complete gene
1	214286789	218850711	4	gain	SPATA17	ENSG00000162814	complete gene
1	214286789	218850711	4	gain	KRT18P12	ENSG00000215819	complete gene
1	214286789	218850711	4	gain	ENSG00000229242	ENSG00000229242	complete gene
1	214286789	218850711	4	gain	ENSG00000230714	ENSG00000230714	complete gene
1	214286789	218850711	4	gain	PTPN14	ENSG00000152104	complete gene
1	214286789	218850711	4	gain	KCTD3	ENSG00000136636	complete gene
1	214286789	218850711	4	gain	MRPS18BP1	ENSG00000226013	complete gene
1	214286789	218850711	4	gain	VDAC1P10	ENSG00000232809	complete gene
1	214286789	218850711	4	gain	ENSG00000234070	ENSG00000234070	complete gene
1	214286789	218850711	4	gain	ENSG00000236292	ENSG00000236292	complete gene
1	214286789	218850711	4	gain	ENSG00000223375	ENSG00000223375	complete gene
1	214286789	218850711	4	gain	GPATCH2	ENSG00000092978	complete gene
1	214286789	218850711	4	gain	ENSG00000223869	ENSG00000223869	complete gene
1	214286789	218850711	4	gain	RRP15	ENSG00000067533	complete gene
1	214286789	218850711	4	gain	ENSG00000221720	ENSG00000221720	complete gene
1	214286789	218850711	4	gain	GAPDHP24	ENSG00000185221	complete gene
1	214286789	218850711	4	gain	SMYD2	ENSG00000143499	complete gene
1	214286789	218850711	4	gain	ENSG00000228470	ENSG00000228470	complete gene
1	214286789	218850711	4	gain	ENSG00000212610	ENSG00000212610	complete gene
1	214286789	218850711	4	gain	NCRNA00210	ENSG00000231814	complete gene
1	214286789	218850711	4	gain	CENPF	ENSG00000117724	complete gene
1	214286789	218850711	4	gain	UBBP2	ENSG00000228247	complete gene
1	214286789	218850711	4	gain	ENSG00000224584	ENSG00000224584	complete gene
1	214286789	218850711	4	gain	ENSG00000232480	ENSG00000232480	complete gene
1	214286789	218850711	4	gain	ENSG00000229841	ENSG00000229841	complete gene
1	214286789	218850711	4	gain	KCNK2	ENSG00000082482	complete gene
1	214286789	218850711	4	gain	ENSG00000232100	ENSG00000232100	complete gene
1	214286789	218850711	4	gain	ENSG00000233620	ENSG00000233620	complete gene
1	214286789	218850711	4	gain	ENSG00000250536	ENSG00000250536	complete gene
1	214286789	218850711	4	gain	ENSG00000201493	ENSG00000201493	complete gene
1	214286789	218850711	4	gain	USH2A	ENSG00000042781	complete gene
1	214286789	218850711	4	gain	ENSG00000229016	ENSG00000229016	complete gene
1	214286789	218850711	4	gain	ENSG00000213036	ENSG00000213036	complete gene
1	218850927	223895367	4	gain	ENSG00000226643	ENSG00000226643	complete gene
1	218850927	223895367	4	gain	ENSG00000239313	ENSG00000239313	complete gene
1	218850927	223895367	4	gain	ENSG00000252086	ENSG00000252086	complete gene
1	218850927	223895367	4	gain	ENSG00000218283	ENSG00000218283	complete gene
1	218850927	223895367	4	gain	ENSG00000232436	ENSG00000232436	complete gene
1	218850927	223895367	4	gain	ENSG00000235428	ENSG00000235428	complete gene
1	218850927	223895367	4	gain	ENSG00000251789	ENSG00000251789	complete gene
1	218850927	223895367	4	gain	CAPN2	ENSG00000162909	partial gene
1	218850927	223895367	4	gain	BPNT1	ENSG00000162813	complete gene
1	218850927	223895367	4	gain	C1orf115	ENSG00000162817	complete gene
1	218850927	223895367	4	gain	C1orf58	ENSG00000162819	complete gene
1	218850927	223895367	4	gain	ZC3H11B	ENSG00000215817	complete gene
1	218850927	223895367	4	gain	ENSG00000238042	ENSG00000238042	complete gene
1	218850927	223895367	4	gain	ENSG00000231529	ENSG00000231529	complete gene
1	218850927	223895367	4	gain	ENSG00000226226	ENSG00000226226	complete gene
1	218850927	223895367	4	gain	ENSG00000226601	ENSG00000226601	complete gene
1	218850927	223895367	4	gain	ENSG00000244697	ENSG00000244697	complete gene
1	218850927	223895367	4	gain	ENSG00000223842	ENSG00000223842	complete gene
1	218850927	223895367	4	gain	LYPLAL1	ENSG00000143353	complete gene
1	218850927	223895367	4	gain	ENSG00000225782	ENSG00000225782	complete gene
1	218850927	223895367	4	gain	ENSG00000225561	ENSG00000225561	complete gene
1	218850927	223895367	4	gain	HLX	ENSG00000136630	complete gene
1	218850927	223895367	4	gain	ENSG00000227002	ENSG00000227002	complete gene
1	218850927	223895367	4	gain	FAM177B	ENSG00000197520	complete gene
1	218850927	223895367	4	gain	ENSG00000228063	ENSG00000228063	complete gene
1	218850927	223895367	4	gain	ENSG00000239054	ENSG00000239054	complete gene
1	218850927	223895367	4	gain	ENSG00000232883	ENSG00000232883	complete gene
1	218850927	223895367	4	gain	ENSG00000230318	ENSG00000230318	complete gene
1	218850927	223895367	4	gain	CAPN8	ENSG00000203697	complete gene
1	218850927	223895367	4	gain	ENSG00000238078	ENSG00000238078	complete gene
1	218850927	223895367	4	gain	SLC30A10	ENSG00000196660	complete gene
1	218850927	223895367	4	gain	ENSG00000232134	ENSG00000232134	complete gene
1	218850927	223895367	4	gain	ENSG00000228536	ENSG00000228536	complete gene
1	218850927	223895367	4	gain	ENSG00000227925	ENSG00000227925	complete gene
1	218850927	223895367	4	gain	ENSG00000229399	ENSG00000229399	complete gene
1	218850927	223895367	4	gain	EPRS	ENSG00000136628	complete gene
1	218850927	223895367	4	gain	ENSG00000232679	ENSG00000232679	complete gene
1	218850927	223895367	4	gain	ENSG00000230024	ENSG00000230024	complete gene
1	218850927	223895367	4	gain	HHIPL2	ENSG00000143512	complete gene
1	218850927	223895367	4	gain	MIA3	ENSG00000154305	complete gene
1	218850927	223895367	4	gain	TAF1A	ENSG00000143498	complete gene
1	218850927	223895367	4	gain	NDUFB1P2	ENSG00000234523	complete gene
1	218850927	223895367	4	gain	ENSG00000236846	ENSG00000236846	complete gene
1	218850927	223895367	4	gain	ENSG00000212094	ENSG00000212094	complete gene
1	218850927	223895367	4	gain	ENSG00000222634	ENSG00000222634	complete gene
1	218850927	223895367	4	gain	ENSG00000243872	ENSG00000243872	complete gene
1	218850927	223895367	4	gain	MOSC1	ENSG00000186205	complete gene
1	218850927	223895367	4	gain	ENSG00000226927	ENSG00000226927	complete gene
1	218850927	223895367	4	gain	ENSG00000233012	ENSG00000233012	complete gene
1	218850927	223895367	4	gain	ENSG00000221673	ENSG00000221673	complete gene
1	218850927	223895367	4	gain	ENSG00000227613	ENSG00000227613	complete gene
1	218850927	223895367	4	gain	ENSG00000236230	ENSG00000236230	complete gene
1	218850927	223895367	4	gain	ENSG00000235163	ENSG00000235163	complete gene
1	218850927	223895367	4	gain	ENSG00000221571	ENSG00000221571	complete gene
1	218850927	223895367	4	gain	ENSG00000228106	ENSG00000228106	complete gene
1	218850927	223895367	4	gain	CICP13	ENSG00000234419	complete gene
1	218850927	223895367	4	gain	MOSC2	ENSG00000117791	complete gene
1	218850927	223895367	4	gain	ENSG00000238232	ENSG00000238232	complete gene
1	218850927	223895367	4	gain	IARS2	ENSG00000067704	complete gene
1	218850927	223895367	4	gain	TLR5	ENSG00000187554	complete gene
1	218850927	223895367	4	gain	C1orf65	ENSG00000178395	complete gene
1	218850927	223895367	4	gain	ENSG00000227585	ENSG00000227585	complete gene
1	218850927	223895367	4	gain	ENSG00000200033	ENSG00000200033	complete gene
1	218850927	223895367	4	gain	SNORA36B	ENSG00000222370	complete gene
1	218850927	223895367	4	gain	AIDA	ENSG00000186063	complete gene
1	218850927	223895367	4	gain	ENSG00000238798	ENSG00000238798	complete gene
1	218850927	223895367	4	gain	MARK1	ENSG00000116141	complete gene
1	218850927	223895367	4	gain	ENSG00000234754	ENSG00000234754	complete gene
1	218850927	223895367	4	gain	ENSG00000226211	ENSG00000226211	complete gene
1	218850927	223895367	4	gain	ENSG00000225265	ENSG00000225265	complete gene
1	218850927	223895367	4	gain	DISP1	ENSG00000154309	complete gene
1	218850927	223895367	4	gain	ENSG00000234863	ENSG00000234863	complete gene
1	218850927	223895367	4	gain	SUSD4	ENSG00000143502	complete gene
1	218850927	223895367	4	gain	DUSP10	ENSG00000143507	complete gene
1	218850927	223895367	4	gain	ENSG00000212398	ENSG00000212398	complete gene
1	218850927	223895367	4	gain	RAB3GAP2	ENSG00000118873	complete gene
1	218850927	223895367	4	gain	MIR215	ENSG00000207590	complete gene
1	218850927	223895367	4	gain	MIR194-1	ENSG00000207624	complete gene
1	218850927	223895367	4	gain	ENSG00000252240	ENSG00000252240	complete gene
1	218850927	223895367	4	gain	RIMKLBP2	ENSG00000225920	complete gene
1	218850927	223895367	4	gain	ENSG00000226693	ENSG00000226693	complete gene
1	218850927	223895367	4	gain	ENSG00000248678	ENSG00000248678	complete gene
1	218850927	223895367	4	gain	ENSG00000228437	ENSG00000228437	complete gene
1	218850927	223895367	4	gain	ENSG00000238576	ENSG00000238576	complete gene
1	218850927	223895367	4	gain	ENSG00000222399	ENSG00000222399	complete gene
1	218850927	223895367	4	gain	ENSG00000230145	ENSG00000230145	complete gene
1	218850927	223895367	4	gain	AURKAPS1	ENSG00000213033	complete gene
1	223896612	228068398	4	gain	MIXL1	ENSG00000185155	complete gene
1	223896612	228068398	4	gain	RPS27P5	ENSG00000238183	complete gene
1	223896612	228068398	4	gain	ENSG00000227496	ENSG00000227496	complete gene
1	223896612	228068398	4	gain	ENSG00000234247	ENSG00000234247	complete gene
1	223896612	228068398	4	gain	ENSG00000238856	ENSG00000238856	complete gene
1	223896612	228068398	4	gain	ENSG00000228548	ENSG00000228548	complete gene
1	223896612	228068398	4	gain	ENSG00000218327	ENSG00000218327	complete gene
1	223896612	228068398	4	gain	ENSG00000248322	ENSG00000248322	complete gene
1	223896612	228068398	4	gain	ZNF678	ENSG00000181450	complete gene
1	223896612	228068398	4	gain	ENSG00000235827	ENSG00000235827	complete gene
1	223896612	228068398	4	gain	ENSG00000243000	ENSG00000243000	complete gene
1	223896612	228068398	4	gain	LBR	ENSG00000143815	complete gene
1	223896612	228068398	4	gain	PYCR2	ENSG00000143811	complete gene
1	223896612	228068398	4	gain	EPHX1	ENSG00000143819	complete gene
1	223896612	228068398	4	gain	LEFTY1	ENSG00000243709	complete gene
1	223896612	228068398	4	gain	CAPN2	ENSG00000162909	partial gene
1	223896612	228068398	4	gain	ENSG00000237101	ENSG00000237101	complete gene
1	223896612	228068398	4	gain	ENSG00000229965	ENSG00000229965	complete gene
1	223896612	228068398	4	gain	ENSG00000225518	ENSG00000225518	complete gene
1	223896612	228068398	4	gain	ZNF847P	ENSG00000215812	complete gene
1	223896612	228068398	4	gain	ENSG00000202264	ENSG00000202264	complete gene
1	223896612	228068398	4	gain	ENSG00000221080	ENSG00000221080	complete gene
1	223896612	228068398	4	gain	ENSG00000201898	ENSG00000201898	complete gene
1	223896612	228068398	4	gain	ENSG00000242275	ENSG00000242275	complete gene
1	223896612	228068398	4	gain	BTF3P9	ENSG00000224834	complete gene
1	223896612	228068398	4	gain	ENSG00000230005	ENSG00000230005	complete gene
1	223896612	228068398	4	gain	MIR320B2	ENSG00000221406	complete gene
1	223896612	228068398	4	gain	ENSG00000185495	ENSG00000185495	complete gene
1	223896612	228068398	4	gain	ENSG00000223570	ENSG00000223570	complete gene
1	223896612	228068398	4	gain	CNIH3	ENSG00000143786	complete gene
1	223896612	228068398	4	gain	ENSG00000225934	ENSG00000225934	complete gene
1	223896612	228068398	4	gain	CICP5	ENSG00000233771	complete gene
1	223896612	228068398	4	gain	ENSG00000252484	ENSG00000252484	complete gene
1	223896612	228068398	4	gain	C1orf55	ENSG00000143751	complete gene
1	223896612	228068398	4	gain	ENSG00000232628	ENSG00000232628	complete gene
1	223896612	228068398	4	gain	ENSG00000251190	ENSG00000251190	complete gene
1	223896612	228068398	4	gain	FBXO28	ENSG00000143756	complete gene
1	223896612	228068398	4	gain	DEGS1	ENSG00000143753	complete gene
1	223896612	228068398	4	gain	ENSG00000203691	ENSG00000203691	complete gene
1	223896612	228068398	4	gain	DNAH14	ENSG00000185842	complete gene
1	223896612	228068398	4	gain	ENSG00000251933	ENSG00000251933	complete gene
1	223896612	228068398	4	gain	ENSG00000234478	ENSG00000234478	complete gene
1	223896612	228068398	4	gain	ENSG00000234277	ENSG00000234277	complete gene
1	223896612	228068398	4	gain	ENAH	ENSG00000154380	complete gene
1	223896612	228068398	4	gain	ENSG00000234476	ENSG00000234476	complete gene
1	223896612	228068398	4	gain	H3F3A	ENSG00000163041	complete gene
1	223896612	228068398	4	gain	ENSG00000233706	ENSG00000233706	complete gene
1	223896612	228068398	4	gain	ENSG00000244536	ENSG00000244536	complete gene
1	223896612	228068398	4	gain	ENSG00000225334	ENSG00000225334	complete gene
1	223896612	228068398	4	gain	ENSG00000232864	ENSG00000232864	complete gene
1	223896612	228068398	4	gain	ENSG00000233384	ENSG00000233384	complete gene
1	223896612	228068398	4	gain	ENSG00000236636	ENSG00000236636	complete gene
1	223896612	228068398	4	gain	ENSG00000236773	ENSG00000236773	complete gene
1	223896612	228068398	4	gain	CDC42BPA	ENSG00000143776	complete gene
1	223896612	228068398	4	gain	ITPKB	ENSG00000143772	complete gene
1	223896612	228068398	4	gain	CNIH4	ENSG00000143771	complete gene
1	223896612	228068398	4	gain	ENSG00000177770	ENSG00000177770	complete gene
1	223896612	228068398	4	gain	ENSG00000234112	ENSG00000234112	complete gene
1	223896612	228068398	4	gain	ENSG00000242757	ENSG00000242757	complete gene
1	223896612	228068398	4	gain	ACTBP11	ENSG00000188460	complete gene
1	223896612	228068398	4	gain	ENSG00000223282	ENSG00000223282	complete gene
1	223896612	228068398	4	gain	ENSG00000226349	ENSG00000226349	complete gene
1	223896612	228068398	4	gain	ENSG00000227711	ENSG00000227711	complete gene
1	223896612	228068398	4	gain	ENSG00000242861	ENSG00000242861	complete gene
1	223896612	228068398	4	gain	NVL	ENSG00000143748	complete gene
1	223896612	228068398	4	gain	SRP9	ENSG00000143742	complete gene
1	223896612	228068398	4	gain	SNAP47	ENSG00000143740	complete gene
1	223896612	228068398	4	gain	ENSG00000229742	ENSG00000229742	complete gene
1	223896612	228068398	4	gain	ENSG00000228625	ENSG00000228625	complete gene
1	223896612	228068398	4	gain	ENSG00000227621	ENSG00000227621	complete gene
1	223896612	228068398	4	gain	PSEN2	ENSG00000143801	complete gene
1	223896612	228068398	4	gain	ENSG00000236994	ENSG00000236994	complete gene
1	223896612	228068398	4	gain	ENSG00000229991	ENSG00000229991	complete gene
1	223896612	228068398	4	gain	ENSG00000237193	ENSG00000237193	complete gene
1	223896612	228068398	4	gain	ENSG00000212157	ENSG00000212157	complete gene
1	223896612	228068398	4	gain	LEFTY2	ENSG00000143768	complete gene
1	223896612	228068398	4	gain	JMJD4	ENSG00000081692	complete gene
1	223896612	228068398	4	gain	LIN9	ENSG00000183814	complete gene
1	223896612	228068398	4	gain	ENSG00000239094	ENSG00000239094	complete gene
1	223896612	228068398	4	gain	ENSG00000228525	ENSG00000228525	complete gene
1	223896612	228068398	4	gain	TP53BP2	ENSG00000143514	complete gene
1	223896612	228068398	4	gain	ADCK3	ENSG00000163050	complete gene
1	223896612	228068398	4	gain	ENSG00000206887	ENSG00000206887	complete gene
1	223896612	228068398	4	gain	ENSG00000228382	ENSG00000228382	complete gene
1	223896612	228068398	4	gain	ENSG00000238545	ENSG00000238545	complete gene
1	223896612	228068398	4	gain	C1orf95	ENSG00000203685	complete gene
1	223896612	228068398	4	gain	ENSG00000237469	ENSG00000237469	complete gene
1	223896612	228068398	4	gain	ACBD3	ENSG00000182827	complete gene
1	223896612	228068398	4	gain	PARP1	ENSG00000143799	complete gene
1	223896612	228068398	4	gain	PRSS38	ENSG00000185888	complete gene
1	223896612	228068398	4	gain	ENSG00000228729	ENSG00000228729	complete gene
1	223896612	228068398	4	gain	ENSG00000244110	ENSG00000244110	complete gene
1	223896612	228068398	4	gain	ENSG00000223306	ENSG00000223306	complete gene
1	223896612	228068398	4	gain	ENSG00000232372	ENSG00000232372	complete gene
1	223896612	228068398	4	gain	WDR26	ENSG00000162923	complete gene
1	223896612	228068398	4	gain	ENSG00000229400	ENSG00000229400	complete gene
1	223896612	228068398	4	gain	TMEM63A	ENSG00000196187	complete gene
1	223896612	228068398	4	gain	ENSG00000229930	ENSG00000229930	complete gene
1	223896612	228068398	4	gain	ENSG00000213031	ENSG00000213031	complete gene
1	223896612	228068398	4	gain	ENSG00000213032	ENSG00000213032	complete gene
1	228071109	228614224	5	gain	C1orf145	ENSG00000162913	complete gene
1	228071109	228614224	5	gain	MRPL55	ENSG00000162910	complete gene
1	228071109	228614224	5	gain	WNT9A	ENSG00000143816	complete gene
1	228071109	228614224	5	gain	ENSG00000233003	ENSG00000233003	complete gene
1	228071109	228614224	5	gain	TRIM11	ENSG00000154370	complete gene
[truncated: 2,722 more rows]
