# Supplementary material for: Using the MCF10A/MCF10CA1a Breast Cancer Progression Cell Line Model to Investigate the Effect of Active, Mutant Forms of EGFR in Breast Cancer Development and Treatment Using Gefitinib
Source: PLoS One. 2015 May 13;10(5):e0125232. doi: 10.1371/journal.pone.0125232 (PMC4430383; doi:10.1371/journal.pone.0125232)
Supplement: S2 Table — (XLSX) [file pone.0125232.s008.xlsx]

## Sheet: GAP_MCF10CA_geneENS61.txt
Table S2. Regions of copy number variation in MCF10CA1a cells.
#chr	start	end	CNVchange	CNVtype	GeneSymbol	EnsemblGeneID	CNVeffect
1	2357810	2496179	4	gain	ENSG00000224387	ENSG00000224387	complete gene
1	2357810	2496179	4	gain	ENSG00000238164	ENSG00000238164	complete gene
1	2357810	2496179	4	gain	ENSG00000229393	ENSG00000229393	complete gene
1	2357810	2496179	4	gain	PANK4	ENSG00000157881	complete gene
1	2357810	2496179	4	gain	PLCH2	ENSG00000149527	complete gene
1	2357810	2496179	4	gain	TNFRSF14	ENSG00000157873	partial gene
1	2357810	2496179	4	gain	HES5	ENSG00000197921	complete gene
1	2357810	2496179	4	gain	ENSG00000229813	ENSG00000229813	partial gene
1	12908591	12920067	1	loss	PRAMEF2	ENSG00000120952	partial gene
1	19648390	19669618	3	gain	PQLC2	ENSG00000040487	partial gene
1	19648390	19669618	3	gain	CAPZB	ENSG00000077549	partial gene
1	25598276	25659509	1	loss	SDHDP6	ENSG00000224183	complete gene
1	25598276	25659509	1	loss	RHD	ENSG00000187010	complete gene
1	72275162	72608658	1	loss	ENSG00000228853	ENSG00000228853	partial gene
1	108113385	108113856	1	loss	VAV3	ENSG00000134215	partial gene
1	108113385	108113856	1	loss	ENSG00000252194	ENSG00000252194	complete gene
1	202084276	202159362	3	gain	PTPRVP	ENSG00000243323	complete gene
1	202084276	202159362	3	gain	ARL8A	ENSG00000143862	complete gene
1	202084276	202159362	3	gain	PTPN7	ENSG00000143851	complete gene
1	202084276	202159362	3	gain	GPR37L1	ENSG00000170075	complete gene
1	245691160	245779793	1	loss	ENSG00000238224	ENSG00000238224	complete gene
1	248740314	248795110	1	loss	OR2T10	ENSG00000184022	complete gene
1	248740314	248795110	1	loss	OR2T11	ENSG00000183130	complete gene
1	248740314	248795110	1	loss	ENSG00000201602	ENSG00000201602	complete gene
2	38301735	38305451	5	gain	C2orf58	ENSG00000232973	partial gene
2	133036488	133038729	0	homloss	ENSG00000252318	ENSG00000252318	partial gene
2	134101601	134287762	1	loss	ENSG00000222068	ENSG00000222068	complete gene
2	134101601	134287762	1	loss	ENSG00000232474	ENSG00000232474	complete gene
2	135826575	136076275	1	loss	RAB3GAP1	ENSG00000115839	partial gene
2	135826575	136076275	1	loss	ENSG00000208308	ENSG00000208308	complete gene
2	135826575	136076275	1	loss	ZRANB3	ENSG00000121988	partial gene
2	141245204	141602926	1	loss	ENSG00000236440	ENSG00000236440	complete gene
2	141637928	141723063	0	homloss	ENSG00000238065	ENSG00000238065	complete gene
2	141728282	141790694	1	loss	ENSG00000201892	ENSG00000201892	complete gene
2	141867448	141984842	0	homloss	ENSG00000233329	ENSG00000233329	complete gene
2	141867448	141984842	0	homloss	ENSG00000252015	ENSG00000252015	complete gene
2	142164422	142325406	0	homloss	ENSG00000236767	ENSG00000236767	partial gene
2	142335691	142404955	0	homloss	ENSG00000236767	ENSG00000236767	partial gene
2	208921932	208924822	0	homloss	ENSG00000224839	ENSG00000224839	complete gene
2	208925719	209014903	1	loss	CRYGC	ENSG00000163254	complete gene
2	208925719	209014903	1	loss	ENSG00000229150	ENSG00000229150	complete gene
2	208925719	209014903	1	loss	CRYGD	ENSG00000118231	complete gene
2	208925719	209014903	1	loss	CRYGB	ENSG00000182187	complete gene
2	208925719	209014903	1	loss	ENSG00000238582	ENSG00000238582	complete gene
2	208925719	209014903	1	loss	ENSG00000224529	ENSG00000224529	complete gene
3	60661	98048	1	loss	ENSG00000224918	ENSG00000224918	complete gene
3	60661	98048	1	loss	ENSG00000223587	ENSG00000223587	complete gene
3	100349	1276092	1	loss	ENSG00000238075	ENSG00000238075	complete gene
3	100349	1276092	1	loss	ENSG00000235158	ENSG00000235158	complete gene
3	100349	1276092	1	loss	ENSG00000224239	ENSG00000224239	complete gene
3	100349	1276092	1	loss	CHL1	ENSG00000134121	complete gene
3	100349	1276092	1	loss	ENSG00000231660	ENSG00000231660	complete gene
3	100349	1276092	1	loss	ENSG00000244169	ENSG00000244169	complete gene
3	100349	1276092	1	loss	CNTN6	ENSG00000134115	partial gene
3	100349	1276092	1	loss	ENSG00000252017	ENSG00000252017	complete gene
3	100349	1276092	1	loss	ENSG00000224318	ENSG00000224318	complete gene
3	100349	1276092	1	loss	ENSG00000234661	ENSG00000234661	complete gene
3	100349	1276092	1	loss	ENSG00000224957	ENSG00000224957	complete gene
3	8712799	8742724	3	gain	ENSG00000215160	ENSG00000215160	complete gene
3	56974124	58854266	3	gain	PDHB	ENSG00000168291	complete gene
3	56974124	58854266	3	gain	ENSG00000238905	ENSG00000238905	complete gene
3	56974124	58854266	3	gain	ENSG00000242428	ENSG00000242428	partial gene
3	56974124	58854266	3	gain	APPL1	ENSG00000157500	complete gene
3	56974124	58854266	3	gain	ENSG00000206918	ENSG00000206918	complete gene
3	56974124	58854266	3	gain	HESX1	ENSG00000163666	complete gene
3	56974124	58854266	3	gain	ENSG00000241933	ENSG00000241933	complete gene
3	56974124	58854266	3	gain	ENSG00000237186	ENSG00000237186	complete gene
3	56974124	58854266	3	gain	ENSG00000206815	ENSG00000206815	complete gene
3	56974124	58854266	3	gain	ENSG00000223192	ENSG00000223192	complete gene
3	56974124	58854266	3	gain	FAM3D	ENSG00000198643	complete gene
3	56974124	58854266	3	gain	PXK	ENSG00000168297	complete gene
3	56974124	58854266	3	gain	ENSG00000239831	ENSG00000239831	complete gene
3	56974124	58854266	3	gain	C3orf67	ENSG00000163689	partial gene
3	56974124	58854266	3	gain	RPP14	ENSG00000163684	complete gene
3	56974124	58854266	3	gain	ABHD6	ENSG00000163686	complete gene
3	56974124	58854266	3	gain	SLMAP	ENSG00000163681	complete gene
3	56974124	58854266	3	gain	ARHGEF3	ENSG00000163947	partial gene
3	56974124	58854266	3	gain	FAM107A	ENSG00000168309	complete gene
3	56974124	58854266	3	gain	ENSG00000210841	ENSG00000210841	complete gene
3	56974124	58854266	3	gain	ENSG00000229863	ENSG00000229863	complete gene
3	56974124	58854266	3	gain	IL17RD	ENSG00000144730	complete gene
3	56974124	58854266	3	gain	ENSG00000244161	ENSG00000244161	complete gene
3	56974124	58854266	3	gain	FAM116A	ENSG00000174839	complete gene
3	56974124	58854266	3	gain	ENSG00000239801	ENSG00000239801	complete gene
3	56974124	58854266	3	gain	ASB14	ENSG00000239388	complete gene
3	56974124	58854266	3	gain	FLNB	ENSG00000136068	complete gene
3	56974124	58854266	3	gain	KCTD6	ENSG00000168301	complete gene
3	56974124	58854266	3	gain	ACOX2	ENSG00000168306	complete gene
3	56974124	58854266	3	gain	ENSG00000240198	ENSG00000240198	partial gene
3	56974124	58854266	3	gain	ENSG00000202428	ENSG00000202428	complete gene
3	56974124	58854266	3	gain	ENSG00000244383	ENSG00000244383	complete gene
3	56974124	58854266	3	gain	ENSG00000236722	ENSG00000236722	complete gene
3	56974124	58854266	3	gain	PPIAP16	ENSG00000213509	complete gene
3	56974124	58854266	3	gain	ENSG00000243384	ENSG00000243384	complete gene
3	56974124	58854266	3	gain	ARF4	ENSG00000168374	complete gene
3	56974124	58854266	3	gain	ENSG00000212392	ENSG00000212392	complete gene
3	56974124	58854266	3	gain	PDE12	ENSG00000174840	complete gene
3	56974124	58854266	3	gain	DNAH12	ENSG00000174844	complete gene
3	56974124	58854266	3	gain	ENSG00000248224	ENSG00000248224	complete gene
3	56974124	58854266	3	gain	DNASE1L3	ENSG00000163687	complete gene
3	56974124	58854266	3	gain	ENSG00000250196	ENSG00000250196	complete gene
3	56974124	58854266	3	gain	ENSG00000255154	ENSG00000255154	complete gene
3	56974124	58854266	3	gain	SPATA12	ENSG00000186451	complete gene
3	60563119	60652380	1	loss	ENSG00000240097	ENSG00000240097	complete gene
3	68532270	69052471	3	gain	ENSG00000241506	ENSG00000241506	complete gene
3	68532270	69052471	3	gain	FAM19A4	ENSG00000163377	complete gene
3	68532270	69052471	3	gain	C3orf64	ENSG00000163378	partial gene
3	68532270	69052471	3	gain	FAM19A1	ENSG00000183662	partial gene
3	68532270	69052471	3	gain	ENSG00000244640	ENSG00000244640	complete gene
3	68532270	69052471	3	gain	ENSG00000212095	ENSG00000212095	complete gene
3	68532270	69052471	3	gain	ENSG00000252828	ENSG00000252828	complete gene
3	69054341	69187897	4	gain	C3orf64	ENSG00000163378	partial gene
3	69054341	69187897	4	gain	LMOD3	ENSG00000163380	complete gene
3	69054341	69187897	4	gain	ENSG00000244513	ENSG00000244513	complete gene
3	69054341	69187897	4	gain	ARL6IP5	ENSG00000144746	complete gene
3	69054341	69187897	4	gain	TMF1	ENSG00000144747	complete gene
3	69054341	69187897	4	gain	UBA3	ENSG00000144744	complete gene
3	69188079	70880439	3	gain	ENSG00000240842	ENSG00000240842	complete gene
3	69188079	70880439	3	gain	ENSG00000240265	ENSG00000240265	complete gene
3	69188079	70880439	3	gain	ENSG00000242120	ENSG00000242120	complete gene
3	69188079	70880439	3	gain	ENSG00000239263	ENSG00000239263	complete gene
3	69188079	70880439	3	gain	MITF	ENSG00000187098	complete gene
3	69188079	70880439	3	gain	ENSG00000240156	ENSG00000240156	complete gene
3	69188079	70880439	3	gain	ENSG00000243036	ENSG00000243036	complete gene
3	69188079	70880439	3	gain	ENSG00000206939	ENSG00000206939	complete gene
3	69188079	70880439	3	gain	ENSG00000240405	ENSG00000240405	complete gene
3	69188079	70880439	3	gain	FRMD4B	ENSG00000114541	complete gene
3	69188079	70880439	3	gain	UQCRHP4	ENSG00000242728	complete gene
3	69188079	70880439	3	gain	ENSG00000241667	ENSG00000241667	complete gene
3	69188079	70880439	3	gain	ENSG00000241665	ENSG00000241665	complete gene
3	69188079	70880439	3	gain	HMGB1P36	ENSG00000243873	complete gene
3	69188079	70880439	3	gain	ENSG00000222615	ENSG00000222615	complete gene
3	70881075	74187065	3	gain	ENSG00000212070	ENSG00000212070	complete gene
3	70881075	74187065	3	gain	ENSG00000242741	ENSG00000242741	complete gene
3	70881075	74187065	3	gain	ENSG00000244203	ENSG00000244203	complete gene
3	70881075	74187065	3	gain	ENSG00000238416	ENSG00000238416	complete gene
3	70881075	74187065	3	gain	ENSG00000252651	ENSG00000252651	complete gene
3	70881075	74187065	3	gain	ENSG00000240337	ENSG00000240337	complete gene
3	70881075	74187065	3	gain	MIR1284	ENSG00000221264	complete gene
3	70881075	74187065	3	gain	RNU7-19P	ENSG00000238959	complete gene
3	70881075	74187065	3	gain	EIF4E3	ENSG00000163412	complete gene
3	70881075	74187065	3	gain	ENSG00000241537	ENSG00000241537	complete gene
3	70881075	74187065	3	gain	ENSG00000239454	ENSG00000239454	complete gene
3	70881075	74187065	3	gain	ENSG00000252937	ENSG00000252937	complete gene
3	70881075	74187065	3	gain	ENSG00000242618	ENSG00000242618	complete gene
3	70881075	74187065	3	gain	ENSG00000241163	ENSG00000241163	complete gene
3	70881075	74187065	3	gain	ENSG00000223247	ENSG00000223247	complete gene
3	70881075	74187065	3	gain	ENSG00000244345	ENSG00000244345	complete gene
3	70881075	74187065	3	gain	ENSG00000255423	ENSG00000255423	complete gene
3	70881075	74187065	3	gain	AKR1B1P2	ENSG00000213452	complete gene
3	70881075	74187065	3	gain	ENSG00000239250	ENSG00000239250	complete gene
3	70881075	74187065	3	gain	FTH1P23	ENSG00000242960	complete gene
3	70881075	74187065	3	gain	ENSG00000199469	ENSG00000199469	complete gene
3	70881075	74187065	3	gain	PPP4R2	ENSG00000163605	complete gene
3	70881075	74187065	3	gain	RYBP	ENSG00000163602	complete gene
3	70881075	74187065	3	gain	SHQ1	ENSG00000144736	complete gene
3	70881075	74187065	3	gain	ENSG00000240135	ENSG00000240135	complete gene
3	70881075	74187065	3	gain	ENSG00000249953	ENSG00000249953	complete gene
3	70881075	74187065	3	gain	ENSG00000242094	ENSG00000242094	complete gene
3	70881075	74187065	3	gain	ENSG00000244130	ENSG00000244130	complete gene
3	70881075	74187065	3	gain	PROK2	ENSG00000163421	complete gene
3	70881075	74187065	3	gain	ENSG00000238568	ENSG00000238568	complete gene
3	70881075	74187065	3	gain	GPR27	ENSG00000170837	complete gene
3	70881075	74187065	3	gain	ENSG00000242364	ENSG00000242364	complete gene
3	70881075	74187065	3	gain	ENSG00000221382	ENSG00000221382	complete gene
3	70881075	74187065	3	gain	ENSG00000239350	ENSG00000239350	complete gene
3	70881075	74187065	3	gain	PDZRN3	ENSG00000121440	complete gene
3	70881075	74187065	3	gain	ENSG00000182921	ENSG00000182921	complete gene
3	70881075	74187065	3	gain	ENSG00000222838	ENSG00000222838	complete gene
3	70881075	74187065	3	gain	ENSG00000239119	ENSG00000239119	complete gene
3	70881075	74187065	3	gain	ENSG00000242609	ENSG00000242609	complete gene
3	70881075	74187065	3	gain	ENSG00000239568	ENSG00000239568	complete gene
3	70881075	74187065	3	gain	ENSG00000239677	ENSG00000239677	complete gene
3	70881075	74187065	3	gain	FOXP1	ENSG00000114861	complete gene
3	70881075	74187065	3	gain	GXYLT2	ENSG00000172986	complete gene
3	70881075	74187065	3	gain	ENSG00000223738	ENSG00000223738	complete gene
3	70881075	74187065	3	gain	ENSG00000243083	ENSG00000243083	complete gene
3	74190155	75321960	3	gain	ENSG00000212585	ENSG00000212585	complete gene
3	74190155	75321960	3	gain	ENSG00000242638	ENSG00000242638	complete gene
3	74190155	75321960	3	gain	ENSG00000213300	ENSG00000213300	complete gene
3	74190155	75321960	3	gain	CNTN3	ENSG00000113805	complete gene
3	74190155	75321960	3	gain	ENSG00000241022	ENSG00000241022	complete gene
3	75377941	75667875	3	gain	MYLKP1	ENSG00000228868	partial gene
3	75377941	75667875	3	gain	ENSG00000253565	ENSG00000253565	complete gene
3	75377941	75667875	3	gain	ENSG00000240665	ENSG00000240665	complete gene
3	75377941	75667875	3	gain	ENSG00000238278	ENSG00000238278	complete gene
3	75377941	75667875	3	gain	ENSG00000244699	ENSG00000244699	complete gene
3	75377941	75667875	3	gain	ENSG00000242953	ENSG00000242953	complete gene
3	75377941	75667875	3	gain	ENSG00000179799	ENSG00000179799	complete gene
3	75377941	75667875	3	gain	ENSG00000221602	ENSG00000221602	complete gene
3	75377941	75667875	3	gain	ENSG00000239959	ENSG00000239959	complete gene
3	75377941	75667875	3	gain	ENSG00000244674	ENSG00000244674	complete gene
3	75377941	75667875	3	gain	ENSG00000239383	ENSG00000239383	complete gene
3	75377941	75667875	3	gain	ENSG00000230655	ENSG00000230655	complete gene
3	75377941	75667875	3	gain	ENSG00000243674	ENSG00000243674	complete gene
3	75377941	75667875	3	gain	FAM86DP	ENSG00000244026	complete gene
3	75377941	75667875	3	gain	ENSG00000244222	ENSG00000244222	complete gene
3	75377941	75667875	3	gain	ENSG00000243794	ENSG00000243794	complete gene
3	75675984	75833530	3	gain	ENSG00000241622	ENSG00000241622	complete gene
3	75675984	75833530	3	gain	ENSG00000234317	ENSG00000234317	complete gene
3	75675984	75833530	3	gain	AGGF1P3	ENSG00000241532	complete gene
3	75675984	75833530	3	gain	ENSG00000236138	ENSG00000236138	complete gene
3	75675984	75833530	3	gain	ENSG00000242516	ENSG00000242516	complete gene
3	75675984	75833530	3	gain	FRG2C	ENSG00000172969	complete gene
3	75675984	75833530	3	gain	MIR1324	ENSG00000221795	complete gene
3	75675984	75833530	3	gain	ZNF717	ENSG00000227124	partial gene
3	75891777	76003036	3	gain	ROBO2	ENSG00000185008	partial gene
3	76005683	77822401	3	gain	ROBO2	ENSG00000185008	partial gene
3	76005683	77822401	3	gain	ENSG00000222883	ENSG00000222883	complete gene
3	76005683	77822401	3	gain	ENSG00000240809	ENSG00000240809	complete gene
3	76005683	77822401	3	gain	ENSG00000199520	ENSG00000199520	complete gene
3	76005683	77822401	3	gain	ENSG00000213450	ENSG00000213450	complete gene
3	76005683	77822401	3	gain	ENSG00000212104	ENSG00000212104	complete gene
3	77835031	82784385	3	gain	ENSG00000240573	ENSG00000240573	complete gene
3	77835031	82784385	3	gain	ENSG00000242009	ENSG00000242009	complete gene
3	77835031	82784385	3	gain	ENSG00000242828	ENSG00000242828	complete gene
3	77835031	82784385	3	gain	ENSG00000241367	ENSG00000241367	complete gene
3	77835031	82784385	3	gain	ENSG00000244461	ENSG00000244461	complete gene
3	77835031	82784385	3	gain	ENSG00000206891	ENSG00000206891	complete gene
3	77835031	82784385	3	gain	ROBO1	ENSG00000169855	complete gene
3	77835031	82784385	3	gain	ENSG00000240691	ENSG00000240691	complete gene
3	77835031	82784385	3	gain	GBE1	ENSG00000114480	complete gene
3	77835031	82784385	3	gain	ENSG00000240241	ENSG00000240241	complete gene
3	77835031	82784385	3	gain	ENSG00000242145	ENSG00000242145	complete gene
3	77835031	82784385	3	gain	ENSG00000222389	ENSG00000222389	complete gene
3	77835031	82784385	3	gain	ENSG00000249130	ENSG00000249130	complete gene
3	77835031	82784385	3	gain	ENSG00000241593	ENSG00000241593	complete gene
3	77835031	82784385	3	gain	ENSG00000242190	ENSG00000242190	complete gene
3	77835031	82784385	3	gain	ENSG00000240404	ENSG00000240404	complete gene
3	77835031	82784385	3	gain	ENSG00000240964	ENSG00000240964	complete gene
3	77835031	82784385	3	gain	ENSG00000244240	ENSG00000244240	complete gene
3	77835031	82784385	3	gain	ENSG00000242781	ENSG00000242781	complete gene
3	77835031	82784385	3	gain	ENSG00000239699	ENSG00000239699	complete gene
3	77835031	82784385	3	gain	ENSG00000243877	ENSG00000243877	complete gene
3	77835031	82784385	3	gain	MRPS17P3	ENSG00000239226	complete gene
3	77835031	82784385	3	gain	ENSG00000222574	ENSG00000222574	complete gene
3	77835031	82784385	3	gain	ENSG00000240752	ENSG00000240752	complete gene
3	77835031	82784385	3	gain	ENSG00000240546	ENSG00000240546	complete gene
3	77835031	82784385	3	gain	ENSG00000239440	ENSG00000239440	complete gene
3	77835031	82784385	3	gain	ENSG00000241319	ENSG00000241319	complete gene
3	77835031	82784385	3	gain	ENSG00000243957	ENSG00000243957	complete gene
3	77835031	82784385	3	gain	ENSG00000243694	ENSG00000243694	complete gene
3	77835031	82784385	3	gain	ENSG00000216116	ENSG00000216116	complete gene
3	77835031	82784385	3	gain	ENSG00000242586	ENSG00000242586	complete gene
3	77835031	82784385	3	gain	ENSG00000244281	ENSG00000244281	complete gene
3	82787794	86118206	3	gain	ENSG00000239519	ENSG00000239519	complete gene
3	82787794	86118206	3	gain	ENSG00000241095	ENSG00000241095	complete gene
3	82787794	86118206	3	gain	ENSG00000242641	ENSG00000242641	complete gene
3	82787794	86118206	3	gain	ENSG00000243915	ENSG00000243915	complete gene
3	82787794	86118206	3	gain	ENSG00000241513	ENSG00000241513	complete gene
3	82787794	86118206	3	gain	ENSG00000241776	ENSG00000241776	complete gene
3	82787794	86118206	3	gain	SRRM1P2	ENSG00000242195	complete gene
3	82787794	86118206	3	gain	ENSG00000242947	ENSG00000242947	complete gene
3	82787794	86118206	3	gain	ENSG00000221380	ENSG00000221380	complete gene
3	82787794	86118206	3	gain	ENSG00000237789	ENSG00000237789	complete gene
3	82787794	86118206	3	gain	CADM2	ENSG00000175161	complete gene
3	82787794	86118206	3	gain	ENSG00000242339	ENSG00000242339	complete gene
3	82787794	86118206	3	gain	ENSG00000241648	ENSG00000241648	complete gene
3	86118949	90228124	3	gain	ENSG00000251773	ENSG00000251773	complete gene
3	86118949	90228124	3	gain	KRT8P25	ENSG00000239829	complete gene
3	86118949	90228124	3	gain	ENSG00000200703	ENSG00000200703	complete gene
3	86118949	90228124	3	gain	C3orf38	ENSG00000179021	complete gene
3	86118949	90228124	3	gain	CBX5P1	ENSG00000241535	complete gene
3	86118949	90228124	3	gain	ENSG00000201410	ENSG00000201410	complete gene
3	86118949	90228124	3	gain	ENSG00000240902	ENSG00000240902	complete gene
3	86118949	90228124	3	gain	ENSG00000232092	ENSG00000232092	complete gene
3	86118949	90228124	3	gain	HTR1F	ENSG00000179097	complete gene
3	86118949	90228124	3	gain	ENSG00000241197	ENSG00000241197	complete gene
3	86118949	90228124	3	gain	ENSG00000240769	ENSG00000240769	complete gene
3	86118949	90228124	3	gain	ENSG00000240951	ENSG00000240951	complete gene
3	86118949	90228124	3	gain	ENSG00000244150	ENSG00000244150	complete gene
3	86118949	90228124	3	gain	VGLL3	ENSG00000206538	complete gene
3	86118949	90228124	3	gain	ENSG00000221059	ENSG00000221059	complete gene
3	86118949	90228124	3	gain	ENSG00000239572	ENSG00000239572	complete gene
3	86118949	90228124	3	gain	ENSG00000222934	ENSG00000222934	complete gene
3	86118949	90228124	3	gain	POU1F1	ENSG00000064835	complete gene
3	86118949	90228124	3	gain	ENSG00000240309	ENSG00000240309	complete gene
3	86118949	90228124	3	gain	ENSG00000212598	ENSG00000212598	complete gene
3	86118949	90228124	3	gain	EPHA3	ENSG00000044524	complete gene
3	86118949	90228124	3	gain	GAPDHP50	ENSG00000241861	complete gene
3	86118949	90228124	3	gain	ENSG00000242783	ENSG00000242783	complete gene
3	86118949	90228124	3	gain	ENSG00000239299	ENSG00000239299	complete gene
3	86118949	90228124	3	gain	ENSG00000242365	ENSG00000242365	complete gene
3	86118949	90228124	3	gain	ENSG00000241328	ENSG00000241328	complete gene
3	86118949	90228124	3	gain	ENSG00000240255	ENSG00000240255	complete gene
3	86118949	90228124	3	gain	ENSG00000239767	ENSG00000239767	complete gene
3	86118949	90228124	3	gain	PPATP1	ENSG00000241293	complete gene
3	86118949	90228124	3	gain	CHMP2B	ENSG00000083937	complete gene
3	86118949	90228124	3	gain	CGGBP1	ENSG00000163320	complete gene
3	86118949	90228124	3	gain	ZNF654	ENSG00000175105	complete gene
3	86118949	90228124	3	gain	ENSG00000242705	ENSG00000242705	complete gene
3	86118949	90228124	3	gain	ENSG00000242159	ENSG00000242159	complete gene
3	86118949	90228124	3	gain	ENSG00000229729	ENSG00000229729	complete gene
3	86118949	90228124	3	gain	ENSG00000207316	ENSG00000207316	complete gene
3	90229914	90501225	3	gain	ENSG00000222490	ENSG00000222490	complete gene
3	90229914	90501225	3	gain	PROSP	ENSG00000189002	complete gene
3	93512116	95438996	3	gain	ARL13B	ENSG00000169379	complete gene
3	93512116	95438996	3	gain	ENSG00000242457	ENSG00000242457	complete gene
3	93512116	95438996	3	gain	ENSG00000253062	ENSG00000253062	complete gene
3	93512116	95438996	3	gain	NSUN3	ENSG00000178694	complete gene
3	93512116	95438996	3	gain	ENSG00000251727	ENSG00000251727	complete gene
3	93512116	95438996	3	gain	WDR82P1	ENSG00000234629	complete gene
3	93512116	95438996	3	gain	DHFRL1	ENSG00000178700	complete gene
3	93512116	95438996	3	gain	PROS1	ENSG00000184500	complete gene
3	93512116	95438996	3	gain	ENSG00000243497	ENSG00000243497	complete gene
3	93512116	95438996	3	gain	ENSG00000239614	ENSG00000239614	complete gene
3	93512116	95438996	3	gain	STX19	ENSG00000178750	complete gene
3	93512116	95438996	3	gain	ENSG00000242911	ENSG00000242911	complete gene
3	93512116	95438996	3	gain	ENSG00000239589	ENSG00000239589	complete gene
3	93512116	95438996	3	gain	ENSG00000244681	ENSG00000244681	complete gene
3	93512116	95438996	3	gain	ENSG00000201339	ENSG00000201339	complete gene
3	93512116	95438996	3	gain	ENSG00000200366	ENSG00000200366	complete gene
3	93512116	95438996	3	gain	ENSG00000178660	ENSG00000178660	complete gene
3	93512116	95438996	3	gain	ENSG00000244048	ENSG00000244048	complete gene
3	95441803	95897063	3	gain	ENSG00000221477	ENSG00000221477	complete gene
3	95898694	98943479	3	gain	ENSG00000250562	ENSG00000250562	complete gene
3	95898694	98943479	3	gain	ENSG00000239462	ENSG00000239462	complete gene
3	95898694	98943479	3	gain	ENSG00000251088	ENSG00000251088	complete gene
3	95898694	98943479	3	gain	MINA	ENSG00000170854	complete gene
3	95898694	98943479	3	gain	OR5AC1	ENSG00000250750	complete gene
3	95898694	98943479	3	gain	ENSG00000248839	ENSG00000248839	complete gene
3	95898694	98943479	3	gain	CLDND1	ENSG00000080822	complete gene
3	95898694	98943479	3	gain	ENSG00000251172	ENSG00000251172	complete gene
3	95898694	98943479	3	gain	OR5H5P	ENSG00000249321	complete gene
3	95898694	98943479	3	gain	ENSG00000176243	ENSG00000176243	complete gene
3	95898694	98943479	3	gain	EPHA6	ENSG00000080224	complete gene
3	95898694	98943479	3	gain	OR5H1	ENSG00000231192	complete gene
3	95898694	98943479	3	gain	OR5H3P	ENSG00000249975	complete gene
3	95898694	98943479	3	gain	ENSG00000241018	ENSG00000241018	complete gene
3	95898694	98943479	3	gain	OR5H2	ENSG00000197938	complete gene
3	95898694	98943479	3	gain	OR5AC2	ENSG00000196578	complete gene
3	95898694	98943479	3	gain	ENSG00000207331	ENSG00000207331	complete gene
3	95898694	98943479	3	gain	GPR15	ENSG00000154165	complete gene
3	95898694	98943479	3	gain	ENSG00000249225	ENSG00000249225	complete gene
3	95898694	98943479	3	gain	ENSG00000244153	ENSG00000244153	complete gene
3	95898694	98943479	3	gain	OR5K3	ENSG00000206536	complete gene
3	95898694	98943479	3	gain	ENSG00000241815	ENSG00000241815	complete gene
3	95898694	98943479	3	gain	OR5H14	ENSG00000236032	complete gene
3	95898694	98943479	3	gain	ENSG00000216136	ENSG00000216136	complete gene
3	95898694	98943479	3	gain	ENSG00000241305	ENSG00000241305	complete gene
3	95898694	98943479	3	gain	OR5AC4P	ENSG00000251090	complete gene
3	95898694	98943479	3	gain	ENSG00000249274	ENSG00000249274	complete gene
3	95898694	98943479	3	gain	ENSG00000243652	ENSG00000243652	complete gene
3	95898694	98943479	3	gain	ENSG00000212031	ENSG00000212031	complete gene
3	95898694	98943479	3	gain	ENSG00000213442	ENSG00000213442	complete gene
3	95898694	98943479	3	gain	OR5H15	ENSG00000233412	complete gene
3	95898694	98943479	3	gain	OR5H4P	ENSG00000248507	complete gene
3	95898694	98943479	3	gain	OR5K1	ENSG00000232382	complete gene
3	95898694	98943479	3	gain	ENSG00000240476	ENSG00000240476	complete gene
3	95898694	98943479	3	gain	ARL6	ENSG00000113966	complete gene
3	95898694	98943479	3	gain	POU5F1P7	ENSG00000248365	complete gene
3	95898694	98943479	3	gain	ENSG00000243547	ENSG00000243547	complete gene
3	95898694	98943479	3	gain	OR5H8P	ENSG00000232535	complete gene
3	95898694	98943479	3	gain	ENSG00000213439	ENSG00000213439	complete gene
3	95898694	98943479	3	gain	ENSG00000244423	ENSG00000244423	complete gene
3	95898694	98943479	3	gain	OR5K4	ENSG00000196098	complete gene
3	95898694	98943479	3	gain	DCBLD2	ENSG00000057019	complete gene
3	95898694	98943479	3	gain	ENSG00000244653	ENSG00000244653	complete gene
3	95898694	98943479	3	gain	ENSG00000206712	ENSG00000206712	complete gene
3	95898694	98943479	3	gain	ENSG00000239445	ENSG00000239445	complete gene
3	95898694	98943479	3	gain	ENSG00000240827	ENSG00000240827	complete gene
3	95898694	98943479	3	gain	OR5H7P	ENSG00000187900	complete gene
3	95898694	98943479	3	gain	GABRR3	ENSG00000183185	complete gene
3	95898694	98943479	3	gain	ENSG00000233280	ENSG00000233280	complete gene
3	95898694	98943479	3	gain	ST3GAL6	ENSG00000064225	complete gene
3	95898694	98943479	3	gain	OR5K2	ENSG00000231861	complete gene
3	95898694	98943479	3	gain	CPOX	ENSG00000080819	complete gene
3	95898694	98943479	3	gain	CRYBG3	ENSG00000080200	complete gene
3	95898694	98943479	3	gain	ENSG00000252911	ENSG00000252911	complete gene
3	95898694	98943479	3	gain	ENSG00000199286	ENSG00000199286	complete gene
3	95898694	98943479	3	gain	OR5H6	ENSG00000230301	complete gene
3	98950998	102096581	3	gain	TBC1D23	ENSG00000036054	complete gene
3	98950998	102096581	3	gain	SENP7	ENSG00000138468	complete gene
3	98950998	102096581	3	gain	CEP97	ENSG00000182504	complete gene
3	98950998	102096581	3	gain	ENSG00000242299	ENSG00000242299	complete gene
3	98950998	102096581	3	gain	ENSG00000240572	ENSG00000240572	complete gene
3	98950998	102096581	3	gain	TMEM45A	ENSG00000181458	complete gene
3	98950998	102096581	3	gain	ENSG00000243396	ENSG00000243396	complete gene
3	98950998	102096581	3	gain	ENSG00000243974	ENSG00000243974	complete gene
3	98950998	102096581	3	gain	ENSG00000241280	ENSG00000241280	complete gene
3	98950998	102096581	3	gain	RPL24	ENSG00000114391	complete gene
3	98950998	102096581	3	gain	C3orf26	ENSG00000184220	complete gene
3	98950998	102096581	3	gain	ENSG00000244464	ENSG00000244464	complete gene
3	98950998	102096581	3	gain	ENSG00000241738	ENSG00000241738	complete gene
3	98950998	102096581	3	gain	FAM55C	ENSG00000144815	complete gene
3	98950998	102096581	3	gain	ENSG00000252989	ENSG00000252989	complete gene
3	98950998	102096581	3	gain	IMPG2	ENSG00000081148	complete gene
3	98950998	102096581	3	gain	LNP1	ENSG00000206535	complete gene
3	98950998	102096581	3	gain	ENSG00000201121	ENSG00000201121	complete gene
3	98950998	102096581	3	gain	GPR128	ENSG00000144820	complete gene
3	98950998	102096581	3	gain	ENSG00000243296	ENSG00000243296	complete gene
3	98950998	102096581	3	gain	ENSG00000201554	ENSG00000201554	complete gene
3	98950998	102096581	3	gain	COL8A1	ENSG00000144810	complete gene
3	98950998	102096581	3	gain	ZBTB11	ENSG00000066422	complete gene
3	98950998	102096581	3	gain	GMFBP1	ENSG00000243495	complete gene
3	98950998	102096581	3	gain	TMEM30C	ENSG00000235156	complete gene
3	98950998	102096581	3	gain	ENSG00000252348	ENSG00000252348	complete gene
3	98950998	102096581	3	gain	ENSG00000249474	ENSG00000249474	complete gene
3	98950998	102096581	3	gain	TFG	ENSG00000114354	complete gene
3	98950998	102096581	3	gain	RG9MTD1	ENSG00000174173	complete gene
3	98950998	102096581	3	gain	ENSG00000213431	ENSG00000213431	complete gene
3	98950998	102096581	3	gain	ENSG00000232830	ENSG00000232830	complete gene
3	98950998	102096581	3	gain	NIT2	ENSG00000114021	complete gene
3	98950998	102096581	3	gain	FILIP1L	ENSG00000168386	complete gene
3	98950998	102096581	3	gain	ENSG00000202177	ENSG00000202177	complete gene
3	98950998	102096581	3	gain	ACTR3P3	ENSG00000242573	complete gene
3	98950998	102096581	3	gain	PCNP	ENSG00000081154	complete gene
3	98950998	102096581	3	gain	NFKBIZ	ENSG00000144802	complete gene
3	98950998	102096581	3	gain	FAM172B	ENSG00000175841	complete gene
3	98950998	102096581	3	gain	ZPLD1	ENSG00000170044	partial gene
3	98950998	102096581	3	gain	ENSG00000244119	ENSG00000244119	complete gene
3	98950998	102096581	3	gain	ENSG00000238377	ENSG00000238377	complete gene
3	98950998	102096581	3	gain	ENSG00000174166	ENSG00000174166	complete gene
3	98950998	102096581	3	gain	ENSG00000212319	ENSG00000212319	complete gene
3	98950998	102096581	3	gain	ENSG00000243089	ENSG00000243089	complete gene
3	98950998	102096581	3	gain	ENSG00000238525	ENSG00000238525	complete gene
3	98950998	102096581	3	gain	ENSG00000201511	ENSG00000201511	complete gene
3	98950998	102096581	3	gain	ENSG00000214407	ENSG00000214407	complete gene
3	98950998	102096581	3	gain	TOMM70A	ENSG00000154174	complete gene
3	98950998	102096581	3	gain	ABI3BP	ENSG00000154175	complete gene
3	98950998	102096581	3	gain	ENSG00000201642	ENSG00000201642	complete gene
3	98950998	102096581	3	gain	ENSG00000238312	ENSG00000238312	complete gene
3	102098086	105686010	3	gain	ENSG00000240107	ENSG00000240107	complete gene
3	102098086	105686010	3	gain	ENSG00000243635	ENSG00000243635	complete gene
3	102098086	105686010	3	gain	NDUFA4P2	ENSG00000236691	complete gene
3	102098086	105686010	3	gain	ENSG00000201065	ENSG00000201065	complete gene
3	102098086	105686010	3	gain	ENSG00000241816	ENSG00000241816	complete gene
3	102098086	105686010	3	gain	ENSG00000241754	ENSG00000241754	complete gene
3	102098086	105686010	3	gain	CBLB	ENSG00000114423	complete gene
3	102098086	105686010	3	gain	ENSG00000201922	ENSG00000201922	complete gene
3	102098086	105686010	3	gain	ENSG00000243195	ENSG00000243195	complete gene
3	102098086	105686010	3	gain	ALCAM	ENSG00000170017	complete gene
3	102098086	105686010	3	gain	ENSG00000243803	ENSG00000243803	complete gene
3	102098086	105686010	3	gain	ZPLD1	ENSG00000170044	partial gene
3	102098086	105686010	3	gain	ENSG00000214405	ENSG00000214405	complete gene
3	105686268	107017514	3	gain	ENSG00000239828	ENSG00000239828	partial gene
3	105686268	107017514	3	gain	ENSG00000242214	ENSG00000242214	complete gene
3	105686268	107017514	3	gain	ENSG00000239455	ENSG00000239455	complete gene
3	105686268	107017514	3	gain	ENSG00000241264	ENSG00000241264	complete gene
3	105686268	107017514	3	gain	ENSG00000240796	ENSG00000240796	complete gene
3	105686268	107017514	3	gain	ENSG00000240034	ENSG00000240034	complete gene
3	105686268	107017514	3	gain	ENSG00000243432	ENSG00000243432	complete gene
3	105686268	107017514	3	gain	ENSG00000239632	ENSG00000239632	complete gene
3	105686268	107017514	3	gain	ENSG00000252626	ENSG00000252626	complete gene
3	105686268	107017514	3	gain	ENSG00000243484	ENSG00000243484	complete gene
3	105686268	107017514	3	gain	ENSG00000239747	ENSG00000239747	complete gene
3	105686268	107017514	3	gain	ENSG00000243658	ENSG00000243658	complete gene
3	105686268	107017514	3	gain	ENSG00000239586	ENSG00000239586	complete gene
3	105686268	107017514	3	gain	ENSG00000249580	ENSG00000249580	complete gene
3	105686268	107017514	3	gain	ENSG00000242836	ENSG00000242836	complete gene
3	105686268	107017514	3	gain	ENSG00000241787	ENSG00000241787	complete gene
3	105686268	107017514	3	gain	ENSG00000243701	ENSG00000243701	partial gene
3	105686268	107017514	3	gain	ENSG00000242759	ENSG00000242759	complete gene
3	105686268	107017514	3	gain	ENSG00000239496	ENSG00000239496	complete gene
3	105686268	107017514	3	gain	ENSG00000244652	ENSG00000244652	complete gene
3	105686268	107017514	3	gain	ENSG00000244028	ENSG00000244028	complete gene
3	105686268	107017514	3	gain	ENSG00000200610	ENSG00000200610	complete gene
3	105686268	107017514	3	gain	ENSG00000250630	ENSG00000250630	complete gene
3	105686268	107017514	3	gain	ENSG00000244233	ENSG00000244233	complete gene
3	105686268	107017514	3	gain	ENSG00000200361	ENSG00000200361	complete gene
3	105686268	107017514	3	gain	ENSG00000239997	ENSG00000239997	complete gene
3	105686268	107017514	3	gain	ENSG00000243860	ENSG00000243860	complete gene
3	107019713	107047443	3	gain	ENSG00000239828	ENSG00000239828	partial gene
3	107019713	107047443	3	gain	ENSG00000243701	ENSG00000243701	partial gene
3	107019713	107047443	3	gain	ENSG00000241218	ENSG00000241218	partial gene
3	107048970	108175071	3	gain	HHLA2	ENSG00000114455	complete gene
3	107048970	108175071	3	gain	ENSG00000245070	ENSG00000245070	complete gene
3	107048970	108175071	3	gain	HNRNPA1P17	ENSG00000243188	complete gene
3	107048970	108175071	3	gain	CD47	ENSG00000196776	complete gene
3	107048970	108175071	3	gain	ENSG00000220989	ENSG00000220989	complete gene
3	107048970	108175071	3	gain	MYH15	ENSG00000144821	partial gene
3	107048970	108175071	3	gain	ENSG00000240423	ENSG00000240423	complete gene
3	107048970	108175071	3	gain	ENSG00000241469	ENSG00000241469	complete gene
3	107048970	108175071	3	gain	ENSG00000221724	ENSG00000221724	complete gene
3	107048970	108175071	3	gain	ENSG00000231263	ENSG00000231263	complete gene
3	107048970	108175071	3	gain	IFT57	ENSG00000114446	complete gene
3	107048970	108175071	3	gain	BBX	ENSG00000114439	complete gene
3	107048970	108175071	3	gain	CCDC54	ENSG00000138483	complete gene
3	108175345	108555256	3	gain	TRAT1	ENSG00000163519	partial gene
3	108175345	108555256	3	gain	MYH15	ENSG00000144821	partial gene
3	108175345	108555256	3	gain	RETNLB	ENSG00000163515	complete gene
3	108175345	108555256	3	gain	DZIP3	ENSG00000198919	complete gene
3	108175345	108555256	3	gain	KIAA1524	ENSG00000163507	complete gene
3	108175345	108555256	3	gain	ENSG00000241634	ENSG00000241634	complete gene
3	108175345	108555256	3	gain	ENSG00000241777	ENSG00000241777	complete gene
3	108175345	108555256	3	gain	ENSG00000202379	ENSG00000202379	complete gene
3	108556425	112442463	3	gain	BTLA	ENSG00000186265	complete gene
3	108556425	112442463	3	gain	MIR567	ENSG00000207940	complete gene
3	108556425	112442463	3	gain	TRAT1	ENSG00000163519	partial gene
3	108556425	112442463	3	gain	SLC9A10	ENSG00000172139	complete gene
3	108556425	112442463	3	gain	ENSG00000239311	ENSG00000239311	complete gene
3	108556425	112442463	3	gain	ENSG00000239314	ENSG00000239314	complete gene
3	108556425	112442463	3	gain	ENSG00000252541	ENSG00000252541	complete gene
3	108556425	112442463	3	gain	ENSG00000240787	ENSG00000240787	complete gene
3	108556425	112442463	3	gain	MORC1	ENSG00000114487	complete gene
3	108556425	112442463	3	gain	ENSG00000230618	ENSG00000230618	complete gene
3	108556425	112442463	3	gain	ENSG00000242242	ENSG00000242242	complete gene
3	108556425	112442463	3	gain	ENSG00000252889	ENSG00000252889	complete gene
3	108556425	112442463	3	gain	OR7E100P	ENSG00000242525	complete gene
3	108556425	112442463	3	gain	ENSG00000239482	ENSG00000239482	complete gene
3	108556425	112442463	3	gain	ENSG00000241177	ENSG00000241177	complete gene
3	108556425	112442463	3	gain	ENSG00000240766	ENSG00000240766	complete gene
3	108556425	112442463	3	gain	ENSG00000221633	ENSG00000221633	complete gene
3	108556425	112442463	3	gain	DPPA2	ENSG00000163530	complete gene
3	108556425	112442463	3	gain	ENSG00000244561	ENSG00000244561	complete gene
3	108556425	112442463	3	gain	ENSG00000241257	ENSG00000241257	complete gene
3	108556425	112442463	3	gain	ENSG00000206532	ENSG00000206532	complete gene
3	108556425	112442463	3	gain	ABHD10	ENSG00000144827	complete gene
3	108556425	112442463	3	gain	PHLDB2	ENSG00000144824	complete gene
3	108556425	112442463	3	gain	ENSG00000243351	ENSG00000243351	complete gene
3	108556425	112442463	3	gain	PVRL3	ENSG00000177707	complete gene
3	108556425	112442463	3	gain	ENSG00000201426	ENSG00000201426	complete gene
3	108556425	112442463	3	gain	GUCA1C	ENSG00000138472	complete gene
3	108556425	112442463	3	gain	ENSG00000242308	ENSG00000242308	complete gene
3	108556425	112442463	3	gain	CD200	ENSG00000091972	complete gene
3	108556425	112442463	3	gain	ENSG00000243945	ENSG00000243945	complete gene
3	108556425	112442463	3	gain	ENSG00000249508	ENSG00000249508	complete gene
3	108556425	112442463	3	gain	CCDC80	ENSG00000091986	complete gene
3	108556425	112442463	3	gain	TMPRSS7	ENSG00000176040	complete gene
3	108556425	112442463	3	gain	ENSG00000214380	ENSG00000214380	complete gene
3	108556425	112442463	3	gain	C3orf66	ENSG00000214381	complete gene
3	108556425	112442463	3	gain	ENSG00000228980	ENSG00000228980	complete gene
3	108556425	112442463	3	gain	ENSG00000241224	ENSG00000241224	complete gene
3	108556425	112442463	3	gain	CD96	ENSG00000153283	complete gene
3	108556425	112442463	3	gain	ENSG00000221206	ENSG00000221206	complete gene
3	108556425	112442463	3	gain	ATG3	ENSG00000144848	complete gene
3	108556425	112442463	3	gain	SLC35A5	ENSG00000138459	complete gene
3	108556425	112442463	3	gain	ENSG00000244144	ENSG00000244144	complete gene
3	108556425	112442463	3	gain	ENSG00000244142	ENSG00000244142	complete gene
3	108556425	112442463	3	gain	DPPA4	ENSG00000121570	complete gene
3	108556425	112442463	3	gain	ENSG00000244720	ENSG00000244720	complete gene
3	108556425	112442463	3	gain	ENSG00000244722	ENSG00000244722	complete gene
3	108556425	112442463	3	gain	C3orf52	ENSG00000114529	complete gene
3	108556425	112442463	3	gain	ENSG00000242029	ENSG00000242029	complete gene
3	108556425	112442463	3	gain	ENSG00000240895	ENSG00000240895	complete gene
3	108556425	112442463	3	gain	PLCXD2	ENSG00000240891	complete gene
3	108556425	112442463	3	gain	PPIAP15	ENSG00000244196	complete gene
3	108556425	112442463	3	gain	ENSG00000239439	ENSG00000239439	complete gene
3	108556425	112442463	3	gain	ZBED2	ENSG00000177494	complete gene
3	108556425	112442463	3	gain	ENSG00000239288	ENSG00000239288	complete gene
3	108556425	112442463	3	gain	GCET2	ENSG00000174500	complete gene
3	108556425	112442463	3	gain	ENSG00000243081	ENSG00000243081	complete gene
3	108556425	112442463	3	gain	TAGLN3	ENSG00000144834	complete gene
3	112449153	112605231	3	gain	CD200R1L	ENSG00000206531	complete gene
3	112449153	112605231	3	gain	ENSG00000242770	ENSG00000242770	complete gene
3	112449153	112605231	3	gain	ENSG00000240893	ENSG00000240893	complete gene
3	112607449	114579447	3	gain	ENSG00000242290	ENSG00000242290	complete gene
3	112607449	114579447	3	gain	ZNF80	ENSG00000174255	complete gene
3	112607449	114579447	3	gain	ENSG00000239453	ENSG00000239453	complete gene
3	112607449	114579447	3	gain	ENSG00000243849	ENSG00000243849	complete gene
3	112607449	114579447	3	gain	SIDT1	ENSG00000072858	complete gene
3	112607449	114579447	3	gain	ENSG00000241560	ENSG00000241560	complete gene
3	112607449	114579447	3	gain	ZDHHC23	ENSG00000184307	complete gene
3	112607449	114579447	3	gain	GTPBP8	ENSG00000163607	complete gene
3	112607449	114579447	3	gain	WDR52	ENSG00000206530	complete gene
3	112607449	114579447	3	gain	CD200R1	ENSG00000163606	complete gene
3	112607449	114579447	3	gain	C3orf17	ENSG00000163608	complete gene
3	112607449	114579447	3	gain	ENSG00000241490	ENSG00000241490	complete gene
3	112607449	114579447	3	gain	GRAMD1C	ENSG00000178075	complete gene
3	112607449	114579447	3	gain	ENSG00000240487	ENSG00000240487	complete gene
3	112607449	114579447	3	gain	ZBTB20	ENSG00000181722	partial gene
3	112607449	114579447	3	gain	ENSG00000223613	ENSG00000223613	complete gene
3	112607449	114579447	3	gain	KIAA2018	ENSG00000176542	complete gene
3	112607449	114579447	3	gain	MIR568	ENSG00000207770	complete gene
3	112607449	114579447	3	gain	DRD3	ENSG00000151577	complete gene
3	112607449	114579447	3	gain	QTRTD1	ENSG00000151576	complete gene
3	112607449	114579447	3	gain	ENSG00000242659	ENSG00000242659	complete gene
3	112607449	114579447	3	gain	ENSG00000240751	ENSG00000240751	complete gene
3	112607449	114579447	3	gain	ENSG00000238593	ENSG00000238593	complete gene
3	112607449	114579447	3	gain	NAA50	ENSG00000121579	complete gene
3	112607449	114579447	3	gain	KIAA1407	ENSG00000163617	complete gene
3	112607449	114579447	3	gain	SPICE1	ENSG00000163611	complete gene
3	112607449	114579447	3	gain	BOC	ENSG00000144857	complete gene
3	112607449	114579447	3	gain	ENSG00000241529	ENSG00000241529	complete gene
3	112607449	114579447	3	gain	ENSG00000241889	ENSG00000241889	complete gene
3	112607449	114579447	3	gain	ENSG00000240057	ENSG00000240057	complete gene
3	112607449	114579447	3	gain	ENSG00000241295	ENSG00000241295	complete gene
3	112607449	114579447	3	gain	ENSG00000240912	ENSG00000240912	complete gene
3	112607449	114579447	3	gain	ENSG00000241219	ENSG00000241219	complete gene
3	112607449	114579447	3	gain	ATP6V1A	ENSG00000114573	complete gene
3	112607449	114579447	3	gain	ENSG00000240375	ENSG00000240375	complete gene
3	112607449	114579447	3	gain	ENSG00000239280	ENSG00000239280	complete gene
3	112607449	114579447	3	gain	ENSG00000243483	ENSG00000243483	complete gene
3	112607449	114579447	3	gain	ENSG00000253076	ENSG00000253076	complete gene
3	112607449	114579447	3	gain	ENSG00000240776	ENSG00000240776	complete gene
3	112607449	114579447	3	gain	TIGIT	ENSG00000181847	complete gene
3	112607449	114579447	3	gain	ENSG00000243795	ENSG00000243795	complete gene
3	114580531	114714244	3	gain	ENSG00000240002	ENSG00000240002	complete gene
3	114580531	114714244	3	gain	ENSG00000239946	ENSG00000239946	complete gene
3	114715040	115443899	4	gain	ENSG00000237839	ENSG00000237839	complete gene
3	114715040	115443899	4	gain	ENSG00000242880	ENSG00000242880	complete gene
3	114715040	115443899	4	gain	ENSG00000244157	ENSG00000244157	complete gene
3	114715040	115443899	4	gain	ENSG00000241596	ENSG00000241596	complete gene
3	114715040	115443899	4	gain	GAP43	ENSG00000172020	complete gene
3	114715040	115443899	4	gain	ZBTB20	ENSG00000181722	partial gene
3	114715040	115443899	4	gain	ENSG00000221098	ENSG00000221098	complete gene
3	114715040	115443899	4	gain	ENSG00000242767	ENSG00000242767	complete gene
3	115462762	124818093	3	gain	ENSG00000238480	ENSG00000238480	complete gene
3	115462762	124818093	3	gain	CCDC58	ENSG00000160124	complete gene
3	115462762	124818093	3	gain	PARP14	ENSG00000173193	complete gene
3	115462762	124818093	3	gain	SEC22A	ENSG00000121542	complete gene
3	115462762	124818093	3	gain	KPNA1	ENSG00000114030	complete gene
3	115462762	124818093	3	gain	ENO1P3	ENSG00000243986	complete gene
3	115462762	124818093	3	gain	CD80	ENSG00000121594	complete gene
3	115462762	124818093	3	gain	ENSG00000242622	ENSG00000242622	complete gene
3	115462762	124818093	3	gain	ENSG00000240393	ENSG00000240393	complete gene
3	115462762	124818093	3	gain	C3orf1	ENSG00000113845	complete gene
3	115462762	124818093	3	gain	GOLGB1	ENSG00000173230	complete gene
3	115462762	124818093	3	gain	STXBP5L	ENSG00000145087	complete gene
3	115462762	124818093	3	gain	EAF2	ENSG00000145088	complete gene
3	115462762	124818093	3	gain	ENSG00000240661	ENSG00000240661	complete gene
3	115462762	124818093	3	gain	ENSG00000206889	ENSG00000206889	complete gene
3	115462762	124818093	3	gain	HSPBAP1	ENSG00000169087	complete gene
3	115462762	124818093	3	gain	ENSG00000243014	ENSG00000243014	complete gene
3	115462762	124818093	3	gain	ENSG00000249575	ENSG00000249575	complete gene
3	115462762	124818093	3	gain	RABL3	ENSG00000144840	complete gene
3	115462762	124818093	3	gain	ADPRH	ENSG00000144843	complete gene
3	115462762	124818093	3	gain	HGD	ENSG00000113924	complete gene
3	115462762	124818093	3	gain	ENSG00000241213	ENSG00000241213	complete gene
3	115462762	124818093	3	gain	ENSG00000243588	ENSG00000243588	complete gene
3	115462762	124818093	3	gain	ROPN1	ENSG00000065371	complete gene
3	115462762	124818093	3	gain	GPR156	ENSG00000175697	complete gene
3	115462762	124818093	3	gain	CASR	ENSG00000036828	complete gene
3	115462762	124818093	3	gain	ENSG00000242829	ENSG00000242829	complete gene
3	115462762	124818093	3	gain	ENSG00000222057	ENSG00000222057	complete gene
3	115462762	124818093	3	gain	HEG1	ENSG00000173706	complete gene
3	115462762	124818093	3	gain	ARHGAP31	ENSG00000031081	complete gene
3	115462762	124818093	3	gain	ENSG00000242613	ENSG00000242613	complete gene
3	115462762	124818093	3	gain	POGLUT1	ENSG00000163389	complete gene
3	115462762	124818093	3	gain	BZW1P2	ENSG00000198406	complete gene
3	115462762	124818093	3	gain	PARP15	ENSG00000173200	complete gene
3	115462762	124818093	3	gain	ENSG00000243544	ENSG00000243544	complete gene
3	115462762	124818093	3	gain	COX17	ENSG00000138495	complete gene
3	115462762	124818093	3	gain	ADCY5	ENSG00000173175	complete gene
3	115462762	124818093	3	gain	ENSG00000239835	ENSG00000239835	complete gene
3	115462762	124818093	3	gain	SEMA5B	ENSG00000082684	complete gene
3	115462762	124818093	3	gain	ENSG00000200372	ENSG00000200372	complete gene
3	115462762	124818093	3	gain	HCLS1	ENSG00000180353	complete gene
3	115462762	124818093	3	gain	ENSG00000239523	ENSG00000239523	complete gene
3	115462762	124818093	3	gain	PARP9	ENSG00000138496	complete gene
3	115462762	124818093	3	gain	ENSG00000207002	ENSG00000207002	complete gene
3	115462762	124818093	3	gain	ENSG00000207310	ENSG00000207310	complete gene
3	115462762	124818093	3	gain	ENSG00000238512	ENSG00000238512	complete gene
3	115462762	124818093	3	gain	ARGFX	ENSG00000186103	complete gene
3	115462762	124818093	3	gain	MYLK	ENSG00000065534	complete gene
3	115462762	124818093	3	gain	ENSG00000240452	ENSG00000240452	complete gene
3	115462762	124818093	3	gain	ENSG00000243813	ENSG00000243813	complete gene
3	115462762	124818093	3	gain	ENSG00000244139	ENSG00000244139	complete gene
3	115462762	124818093	3	gain	EIF4BP8	ENSG00000243918	complete gene
3	115462762	124818093	3	gain	ENSG00000243359	ENSG00000243359	complete gene
3	115462762	124818093	3	gain	ENSG00000252642	ENSG00000252642	complete gene
3	115462762	124818093	3	gain	ENSG00000242385	ENSG00000242385	complete gene
3	115462762	124818093	3	gain	DIRC2	ENSG00000138463	complete gene
3	115462762	124818093	3	gain	WDR5B	ENSG00000196981	complete gene
3	115462762	124818093	3	gain	ENSG00000242199	ENSG00000242199	complete gene
3	115462762	124818093	3	gain	ENSG00000239268	ENSG00000239268	complete gene
3	115462762	124818093	3	gain	ENSG00000242801	ENSG00000242801	complete gene
3	115462762	124818093	3	gain	MUC13	ENSG00000173702	complete gene
3	115462762	124818093	3	gain	ENSG00000240882	ENSG00000240882	complete gene
3	115462762	124818093	3	gain	LRRC58	ENSG00000163428	complete gene
3	115462762	124818093	3	gain	C3orf30	ENSG00000163424	complete gene
3	115462762	124818093	3	gain	ENSG00000241546	ENSG00000241546	complete gene
3	115462762	124818093	3	gain	ENSG00000243593	ENSG00000243593	complete gene
3	115462762	124818093	3	gain	ENSG00000238670	ENSG00000238670	complete gene
3	115462762	124818093	3	gain	ENSG00000243257	ENSG00000243257	complete gene
3	115462762	124818093	3	gain	ENSG00000221211	ENSG00000221211	complete gene
3	115462762	124818093	3	gain	ENSG00000221474	ENSG00000221474	complete gene
3	115462762	124818093	3	gain	LSAMP	ENSG00000185565	complete gene
3	115462762	124818093	3	gain	NDUFB4	ENSG00000065518	complete gene
3	115462762	124818093	3	gain	UMPS	ENSG00000114491	complete gene
3	115462762	124818093	3	gain	ENSG00000240471	ENSG00000240471	complete gene
3	115462762	124818093	3	gain	FBXO40	ENSG00000163833	complete gene
3	115462762	124818093	3	gain	ENSG00000252751	ENSG00000252751	complete gene
3	115462762	124818093	3	gain	ENSG00000240622	ENSG00000240622	complete gene
3	115462762	124818093	3	gain	TMEM39A	ENSG00000176142	complete gene
3	115462762	124818093	3	gain	DTX3L	ENSG00000163840	complete gene
3	115462762	124818093	3	gain	IGSF11	ENSG00000144847	complete gene
3	115462762	124818093	3	gain	ENSG00000240254	ENSG00000240254	complete gene
3	115462762	124818093	3	gain	ENSG00000251012	ENSG00000251012	complete gene
3	115462762	124818093	3	gain	ENSG00000243197	ENSG00000243197	complete gene
3	115462762	124818093	3	gain	FAM162A	ENSG00000114023	complete gene
3	115462762	124818093	3	gain	ENSG00000196095	ENSG00000196095	complete gene
3	115462762	124818093	3	gain	ENSG00000239877	ENSG00000239877	complete gene
3	115462762	124818093	3	gain	B4GALT4	ENSG00000121578	complete gene
3	115462762	124818093	3	gain	POPDC2	ENSG00000121577	complete gene
3	115462762	124818093	3	gain	ENSG00000249939	ENSG00000249939	complete gene
3	115462762	124818093	3	gain	ENSG00000244308	ENSG00000244308	complete gene
3	115462762	124818093	3	gain	PTPLB	ENSG00000206527	complete gene
3	115462762	124818093	3	gain	NR1I2	ENSG00000144852	complete gene
3	115462762	124818093	3	gain	ENSG00000250174	ENSG00000250174	complete gene
3	115462762	124818093	3	gain	KALRN	ENSG00000160145	complete gene
3	115462762	124818093	3	gain	ENSG00000243276	ENSG00000243276	complete gene
3	115462762	124818093	3	gain	CD86	ENSG00000114013	complete gene
3	115462762	124818093	3	gain	ENSG00000242816	ENSG00000242816	complete gene
3	115462762	124818093	3	gain	ENSG00000242103	ENSG00000242103	complete gene
3	115462762	124818093	3	gain	ENSG00000241397	ENSG00000241397	complete gene
3	115462762	124818093	3	gain	RPL7AP11	ENSG00000242445	complete gene
3	115462762	124818093	3	gain	ENSG00000241155	ENSG00000241155	complete gene
3	115462762	124818093	3	gain	SLC15A2	ENSG00000163406	complete gene
3	115462762	124818093	3	gain	UPK1B	ENSG00000114638	complete gene
3	115462762	124818093	3	gain	ENSG00000206721	ENSG00000206721	complete gene
3	115462762	124818093	3	gain	SLC12A8	ENSG00000221955	partial gene
3	115462762	124818093	3	gain	ENSG00000202388	ENSG00000202388	complete gene
3	115462762	124818093	3	gain	ENSG00000241156	ENSG00000241156	complete gene
3	115462762	124818093	3	gain	ILDR1	ENSG00000145103	complete gene
3	115462762	124818093	3	gain	NAP1L1P3	ENSG00000213371	complete gene
3	115462762	124818093	3	gain	FSTL1	ENSG00000163430	complete gene
3	115462762	124818093	3	gain	PDIA5	ENSG00000065485	complete gene
3	115462762	124818093	3	gain	GSK3B	ENSG00000082701	complete gene
3	115462762	124818093	3	gain	ENSG00000240236	ENSG00000240236	complete gene
3	115462762	124818093	3	gain	C3orf15	ENSG00000183833	complete gene
3	115462762	124818093	3	gain	ENSG00000242531	ENSG00000242531	complete gene
3	115462762	124818093	3	gain	ITGB5	ENSG00000082781	complete gene
3	115462762	124818093	3	gain	ENSG00000252170	ENSG00000252170	complete gene
3	115462762	124818093	3	gain	CCDC14	ENSG00000175455	complete gene
3	115462762	124818093	3	gain	ENSG00000240774	ENSG00000240774	complete gene
3	115462762	124818093	3	gain	ENSG00000244441	ENSG00000244441	complete gene
3	115462762	124818093	3	gain	ENSG00000240922	ENSG00000240922	complete gene
3	115462762	124818093	3	gain	ENSG00000239994	ENSG00000239994	complete gene
3	115462762	124818093	3	gain	ENSG00000239232	ENSG00000239232	complete gene
3	115462762	124818093	3	gain	CSTA	ENSG00000121552	complete gene
3	115462762	124818093	3	gain	ENSG00000242052	ENSG00000242052	complete gene
3	115462762	124818093	3	gain	IQCB1	ENSG00000173226	complete gene
3	115462762	124818093	3	gain	GTF2E1	ENSG00000153767	complete gene
3	115462762	124818093	3	gain	ENSG00000244286	ENSG00000244286	complete gene
3	115462762	124818093	3	gain	POLQ	ENSG00000051341	complete gene
3	115462762	124818093	3	gain	PLA1A	ENSG00000144837	complete gene
3	124818244	126216273	3	gain	ENSG00000248787	ENSG00000248787	complete gene
3	124818244	126216273	3	gain	MIR548I1	ENSG00000221737	complete gene
3	124818244	126216273	3	gain	ENSG00000241278	ENSG00000241278	complete gene
3	124818244	126216273	3	gain	ENSG00000242001	ENSG00000242001	complete gene
3	124818244	126216273	3	gain	ENSG00000243508	ENSG00000243508	complete gene
3	124818244	126216273	3	gain	ENSG00000234458	ENSG00000234458	complete gene
3	124818244	126216273	3	gain	ENSG00000239978	ENSG00000239978	complete gene
3	124818244	126216273	3	gain	ENSG00000249833	ENSG00000249833	complete gene
3	124818244	126216273	3	gain	KLF15	ENSG00000163884	complete gene
3	124818244	126216273	3	gain	CCDC37	ENSG00000163885	complete gene
3	124818244	126216273	3	gain	ENSG00000239432	ENSG00000239432	complete gene
3	124818244	126216273	3	gain	ENSG00000228963	ENSG00000228963	complete gene
3	124818244	126216273	3	gain	ENSG00000253812	ENSG00000253812	complete gene
3	124818244	126216273	3	gain	ENSG00000250218	ENSG00000250218	complete gene
3	124818244	126216273	3	gain	ZXDC	ENSG00000070476	complete gene
3	124818244	126216273	3	gain	ENSG00000251448	ENSG00000251448	complete gene
3	124818244	126216273	3	gain	ENSG00000248607	ENSG00000248607	complete gene
3	124818244	126216273	3	gain	ENSG00000252953	ENSG00000252953	complete gene
3	124818244	126216273	3	gain	ENSG00000221681	ENSG00000221681	complete gene
3	124818244	126216273	3	gain	ENSG00000201976	ENSG00000201976	complete gene
3	124818244	126216273	3	gain	ENSG00000179170	ENSG00000179170	complete gene
3	124818244	126216273	3	gain	SLC41A3	ENSG00000114544	complete gene
3	124818244	126216273	3	gain	ROPN1B	ENSG00000114547	complete gene
3	124818244	126216273	3	gain	ENSG00000199327	ENSG00000199327	complete gene
3	124818244	126216273	3	gain	ENSG00000238992	ENSG00000238992	complete gene
3	124818244	126216273	3	gain	ENSG00000250836	ENSG00000250836	complete gene
3	124818244	126216273	3	gain	ENSG00000250012	ENSG00000250012	complete gene
3	124818244	126216273	3	gain	ENSG00000171084	ENSG00000171084	complete gene
3	124818244	126216273	3	gain	ENSG00000239804	ENSG00000239804	complete gene
3	124818244	126216273	3	gain	ENSG00000201800	ENSG00000201800	complete gene
3	124818244	126216273	3	gain	ENSG00000241439	ENSG00000241439	complete gene
3	124818244	126216273	3	gain	UROC1	ENSG00000159650	partial gene
3	124818244	126216273	3	gain	ENSG00000246022	ENSG00000246022	complete gene
3	124818244	126216273	3	gain	ENSG00000243429	ENSG00000243429	complete gene
3	124818244	126216273	3	gain	SNX4	ENSG00000114520	complete gene
3	124818244	126216273	3	gain	ENSG00000229048	ENSG00000229048	complete gene
3	124818244	126216273	3	gain	ENSG00000252965	ENSG00000252965	complete gene
3	124818244	126216273	3	gain	ZNF148	ENSG00000163848	complete gene
3	124818244	126216273	3	gain	SLC12A8	ENSG00000221955	partial gene
3	124818244	126216273	3	gain	ENSG00000241288	ENSG00000241288	complete gene
3	124818244	126216273	3	gain	ENSG00000243072	ENSG00000243072	complete gene
3	124818244	126216273	3	gain	ENSG00000241346	ENSG00000241346	complete gene
3	124818244	126216273	3	gain	ALDH1L1	ENSG00000144908	complete gene
3	124818244	126216273	3	gain	OSBPL11	ENSG00000144909	complete gene
3	124818244	126216273	3	gain	ALG1L	ENSG00000189366	complete gene
3	124818244	126216273	3	gain	ENSG00000242229	ENSG00000242229	complete gene
3	124818244	126216273	3	gain	ENSG00000250934	ENSG00000250934	complete gene
3	126220845	126710021	3	gain	ENSG00000225754	ENSG00000225754	complete gene
3	126220845	126710021	3	gain	PLXNA1	ENSG00000114554	partial gene
3	126220845	126710021	3	gain	ENSG00000249558	ENSG00000249558	complete gene
3	126220845	126710021	3	gain	ENSG00000248850	ENSG00000248850	complete gene
3	126220845	126710021	3	gain	C3orf46	ENSG00000253268	complete gene
3	126220845	126710021	3	gain	CHCHD6	ENSG00000159685	complete gene
3	126220845	126710021	3	gain	C3orf46	ENSG00000198284	complete gene
3	126220845	126710021	3	gain	ENSG00000201968	ENSG00000201968	complete gene
3	126220845	126710021	3	gain	UROC1	ENSG00000159650	partial gene
3	126220845	126710021	3	gain	ENSG00000248557	ENSG00000248557	complete gene
3	126220845	126710021	3	gain	CHST13	ENSG00000180767	complete gene
3	126220845	126710021	3	gain	TXNRD3	ENSG00000197763	complete gene
3	126220845	126710021	3	gain	TXNRD3IT1	ENSG00000206483	complete gene
3	126220845	126710021	3	gain	C3orf22	ENSG00000180697	complete gene
3	126756304	129469398	3	gain	ENSG00000239921	ENSG00000239921	complete gene
3	126756304	129469398	3	gain	RAB43	ENSG00000172780	complete gene
3	126756304	129469398	3	gain	ENSG00000212344	ENSG00000212344	complete gene
3	126756304	129469398	3	gain	EEFSEC	ENSG00000132394	complete gene
3	126756304	129469398	3	gain	ENSG00000231305	ENSG00000231305	complete gene
3	126756304	129469398	3	gain	RPN1	ENSG00000163902	complete gene
3	126756304	129469398	3	gain	CNBP	ENSG00000169714	complete gene
3	126756304	129469398	3	gain	POU5F1P6	ENSG00000242551	complete gene
3	126756304	129469398	3	gain	ENSG00000206417	ENSG00000206417	complete gene
3	126756304	129469398	3	gain	RUVBL1	ENSG00000175792	complete gene
3	126756304	129469398	3	gain	FTH1P4	ENSG00000242992	complete gene
3	126756304	129469398	3	gain	MIR1280	ENSG00000221067	complete gene
3	126756304	129469398	3	gain	ENSG00000244232	ENSG00000244232	complete gene
3	126756304	129469398	3	gain	ENSG00000239608	ENSG00000239608	complete gene
3	126756304	129469398	3	gain	ENSG00000239437	ENSG00000239437	complete gene
3	126756304	129469398	3	gain	RPS27P12	ENSG00000241673	complete gene
3	126756304	129469398	3	gain	ENSG00000248659	ENSG00000248659	complete gene
3	126756304	129469398	3	gain	TMED10P2	ENSG00000239405	complete gene
3	126756304	129469398	3	gain	MGLL	ENSG00000074416	complete gene
3	126756304	129469398	3	gain	ENSG00000252435	ENSG00000252435	complete gene
3	126756304	129469398	3	gain	C3orf56	ENSG00000214324	complete gene
3	126756304	129469398	3	gain	DNAJB8	ENSG00000179407	complete gene
3	126756304	129469398	3	gain	RPS15AP16	ENSG00000239483	complete gene
3	126756304	129469398	3	gain	MBD4	ENSG00000129071	complete gene
3	126756304	129469398	3	gain	ENSG00000250856	ENSG00000250856	complete gene
3	126756304	129469398	3	gain	ENSG00000242062	ENSG00000242062	complete gene
3	126756304	129469398	3	gain	ISY1	ENSG00000240682	complete gene
3	126756304	129469398	3	gain	ENSG00000248916	ENSG00000248916	complete gene
3	126756304	129469398	3	gain	ENSG00000244215	ENSG00000244215	complete gene
3	126756304	129469398	3	gain	ENSG00000230883	ENSG00000230883	complete gene
3	126756304	129469398	3	gain	ENSG00000240562	ENSG00000240562	complete gene
3	126756304	129469398	3	gain	ENSG00000244065	ENSG00000244065	complete gene
3	126756304	129469398	3	gain	ABTB1	ENSG00000114626	complete gene
3	126756304	129469398	3	gain	ENSG00000235053	ENSG00000235053	complete gene
3	126756304	129469398	3	gain	RPL32P3	ENSG00000251474	complete gene
3	126756304	129469398	3	gain	C3orf25	ENSG00000172771	complete gene
3	126756304	129469398	3	gain	GP9	ENSG00000169704	complete gene
3	126756304	129469398	3	gain	ENSG00000248808	ENSG00000248808	complete gene
3	126756304	129469398	3	gain	ENSG00000239503	ENSG00000239503	complete gene
3	126756304	129469398	3	gain	ENSG00000249505	ENSG00000249505	complete gene
3	126756304	129469398	3	gain	COPG	ENSG00000181789	complete gene
3	126756304	129469398	3	gain	KIAA1257	ENSG00000114656	complete gene
3	126756304	129469398	3	gain	ENSG00000207130	ENSG00000207130	complete gene
3	126756304	129469398	3	gain	ENSG00000250796	ENSG00000250796	complete gene
3	126756304	129469398	3	gain	ENSG00000201210	ENSG00000201210	complete gene
3	126756304	129469398	3	gain	RAB7A	ENSG00000075785	complete gene
3	126756304	129469398	3	gain	CCDC48	ENSG00000114654	complete gene
3	126756304	129469398	3	gain	ENSG00000242049	ENSG00000242049	complete gene
3	126756304	129469398	3	gain	C3orf37	ENSG00000183624	complete gene
3	126756304	129469398	3	gain	ENSG00000243016	ENSG00000243016	complete gene
3	126756304	129469398	3	gain	SNORA7B	ENSG00000207088	complete gene
3	126756304	129469398	3	gain	ENSG00000221413	ENSG00000221413	complete gene
3	126756304	129469398	3	gain	C3orf27	ENSG00000198685	complete gene
3	126756304	129469398	3	gain	KBTBD12	ENSG00000187715	complete gene
3	126756304	129469398	3	gain	ACAD9	ENSG00000177646	complete gene
3	126756304	129469398	3	gain	ENSG00000244300	ENSG00000244300	complete gene
3	126756304	129469398	3	gain	ENSG00000187695	ENSG00000187695	complete gene
3	126756304	129469398	3	gain	H1FOO	ENSG00000178804	complete gene
3	126756304	129469398	3	gain	TPRA1	ENSG00000163870	complete gene
3	126756304	129469398	3	gain	ENSG00000243022	ENSG00000243022	complete gene
3	126756304	129469398	3	gain	PODXL2	ENSG00000114631	complete gene
3	126756304	129469398	3	gain	SEC61A1	ENSG00000058262	complete gene
3	126756304	129469398	3	gain	TMCC1	ENSG00000172765	partial gene
3	126756304	129469398	3	gain	IFT122	ENSG00000163913	complete gene
3	126756304	129469398	3	gain	RHO	ENSG00000163914	complete gene
3	126756304	129469398	3	gain	ENSG00000242024	ENSG00000242024	complete gene
3	126756304	129469398	3	gain	ENSG00000222627	ENSG00000222627	complete gene
3	126756304	129469398	3	gain	H1FX	ENSG00000184897	complete gene
3	126756304	129469398	3	gain	ENSG00000244932	ENSG00000244932	complete gene
3	126756304	129469398	3	gain	MCM2	ENSG00000073111	complete gene
3	126756304	129469398	3	gain	ENSG00000201288	ENSG00000201288	complete gene
3	126756304	129469398	3	gain	GATA2	ENSG00000179348	complete gene
3	126756304	129469398	3	gain	ENSG00000238874	ENSG00000238874	complete gene
3	126756304	129469398	3	gain	PLXND1	ENSG00000004399	complete gene
3	126756304	129469398	3	gain	ENSG00000239620	ENSG00000239620	complete gene
3	126756304	129469398	3	gain	ENSG00000212556	ENSG00000212556	complete gene
3	129508758	133191453	3	gain	ENSG00000212073	ENSG00000212073	complete gene
3	129508758	133191453	3	gain	ENSG00000213264	ENSG00000213264	complete gene
3	129508758	133191453	3	gain	ENSG00000180770	ENSG00000180770	complete gene
3	129508758	133191453	3	gain	ENSG00000253253	ENSG00000253253	complete gene
3	129508758	133191453	3	gain	GSTO3P	ENSG00000232829	complete gene
3	129508758	133191453	3	gain	PIK3R4	ENSG00000196455	complete gene
3	129508758	133191453	3	gain	ENSG00000249869	ENSG00000249869	complete gene
3	129508758	133191453	3	gain	TMEM108	ENSG00000144868	complete gene
3	129508758	133191453	3	gain	ENSG00000251178	ENSG00000251178	complete gene
3	129508758	133191453	3	gain	ENSG00000251287	ENSG00000251287	complete gene
3	129508758	133191453	3	gain	ENSG00000222783	ENSG00000222783	complete gene
3	129508758	133191453	3	gain	ATP2C1	ENSG00000017260	complete gene
3	129508758	133191453	3	gain	ENSG00000235031	ENSG00000235031	complete gene
3	129508758	133191453	3	gain	DNAJC13	ENSG00000138246	complete gene
3	129508758	133191453	3	gain	SNORA58	ENSG00000249020	complete gene
3	129508758	133191453	3	gain	ENSG00000249725	ENSG00000249725	complete gene
3	129508758	133191453	3	gain	ENSG00000203644	ENSG00000203644	complete gene
3	129508758	133191453	3	gain	ENSG00000250355	ENSG00000250355	complete gene
3	129508758	133191453	3	gain	ENSG00000250580	ENSG00000250580	complete gene
3	129508758	133191453	3	gain	COL6A5	ENSG00000172752	complete gene
3	129508758	133191453	3	gain	CPNE4	ENSG00000196353	complete gene
3	129508758	133191453	3	gain	ENSG00000253540	ENSG00000253540	complete gene
3	129508758	133191453	3	gain	NCRNA00119	ENSG00000248724	complete gene
3	129508758	133191453	3	gain	ENSG00000214311	ENSG00000214311	complete gene
3	129508758	133191453	3	gain	ENSG00000240854	ENSG00000240854	complete gene
3	129508758	133191453	3	gain	NEK11	ENSG00000114670	complete gene
3	129508758	133191453	3	gain	UBA5	ENSG00000081307	complete gene
3	129508758	133191453	3	gain	ACPP	ENSG00000014257	complete gene
3	129508758	133191453	3	gain	ENSG00000251447	ENSG00000251447	complete gene
3	129508758	133191453	3	gain	ENSG00000250643	ENSG00000250643	complete gene
3	129508758	133191453	3	gain	ENSG00000238701	ENSG00000238701	complete gene
3	129508758	133191453	3	gain	ENSG00000240962	ENSG00000240962	complete gene
3	129508758	133191453	3	gain	ENSG00000252894	ENSG00000252894	complete gene
3	129508758	133191453	3	gain	ENSG00000251011	ENSG00000251011	complete gene
3	129508758	133191453	3	gain	ENSG00000202412	ENSG00000202412	complete gene
3	129508758	133191453	3	gain	ACAD11	ENSG00000240303	complete gene
3	129508758	133191453	3	gain	ENSG00000242899	ENSG00000242899	complete gene
3	129508758	133191453	3	gain	ENSG00000222683	ENSG00000222683	complete gene
3	129508758	133191453	3	gain	ENSG00000201550	ENSG00000201550	complete gene
3	129508758	133191453	3	gain	ENSG00000249820	ENSG00000249820	complete gene
3	129508758	133191453	3	gain	ENSG00000207074	ENSG00000207074	complete gene
3	129508758	133191453	3	gain	ENSG00000248468	ENSG00000248468	complete gene
3	129508758	133191453	3	gain	ENSG00000244592	ENSG00000244592	complete gene
3	129508758	133191453	3	gain	ENSG00000249098	ENSG00000249098	complete gene
3	129508758	133191453	3	gain	ENSG00000248243	ENSG00000248243	complete gene
3	129508758	133191453	3	gain	ENSG00000250592	ENSG00000250592	complete gene
3	129508758	133191453	3	gain	ALG1L2	ENSG00000254016	complete gene
3	129508758	133191453	3	gain	ENSG00000248459	ENSG00000248459	complete gene
3	129508758	133191453	3	gain	ENSG00000249253	ENSG00000249253	complete gene
3	129508758	133191453	3	gain	ENSG00000248618	ENSG00000248618	complete gene
3	129508758	133191453	3	gain	ENSG00000221270	ENSG00000221270	complete gene
3	129508758	133191453	3	gain	ENSG00000252786	ENSG00000252786	complete gene
3	129508758	133191453	3	gain	ENSG00000249846	ENSG00000249846	complete gene
3	129508758	133191453	3	gain	ENSG00000251610	ENSG00000251610	complete gene
3	129508758	133191453	3	gain	ENSG00000240890	ENSG00000240890	complete gene
3	129508758	133191453	3	gain	TMCC1	ENSG00000172765	partial gene
3	129508758	133191453	3	gain	BFSP2	ENSG00000170819	partial gene
3	129508758	133191453	3	gain	ENSG00000248814	ENSG00000248814	complete gene
3	129508758	133191453	3	gain	ENSG00000250129	ENSG00000250129	complete gene
3	129508758	133191453	3	gain	ASTE1	ENSG00000034533	complete gene
3	129508758	133191453	3	gain	TRH	ENSG00000170893	complete gene
3	129508758	133191453	3	gain	ENSG00000248530	ENSG00000248530	complete gene
3	129508758	133191453	3	gain	ENSG00000249179	ENSG00000249179	complete gene
3	129508758	133191453	3	gain	ENSG00000250608	ENSG00000250608	complete gene
3	129508758	133191453	3	gain	CCRL1	ENSG00000129048	complete gene
3	129508758	133191453	3	gain	NUDT16	ENSG00000198585	complete gene
3	129508758	133191453	3	gain	ENSG00000249993	ENSG00000249993	complete gene
3	129508758	133191453	3	gain	ENSG00000251579	ENSG00000251579	complete gene
3	129508758	133191453	3	gain	NUDT16P1	ENSG00000246082	complete gene
3	129508758	133191453	3	gain	COL6A6	ENSG00000206384	complete gene
3	129508758	133191453	3	gain	NPHP3	ENSG00000113971	complete gene
3	129508758	133191453	3	gain	ENSG00000251614	ENSG00000251614	complete gene
3	129508758	133191453	3	gain	ENSG00000228252	ENSG00000228252	complete gene
3	129508758	133191453	3	gain	MRPL3	ENSG00000114686	complete gene
3	133191673	134362671	3	gain	ENSG00000221313	ENSG00000221313	complete gene
3	133191673	134362671	3	gain	ENSG00000243832	ENSG00000243832	complete gene
3	133191673	134362671	3	gain	RYK	ENSG00000163785	complete gene
3	133191673	134362671	3	gain	TOPBP1	ENSG00000163781	complete gene
3	133191673	134362671	3	gain	TF	ENSG00000091513	complete gene
3	133191673	134362671	3	gain	SLCO2A1	ENSG00000174640	complete gene
3	133191673	134362671	3	gain	ENSG00000253918	ENSG00000253918	complete gene
3	133191673	134362671	3	gain	ENSG00000248377	ENSG00000248377	complete gene
3	133191673	134362671	3	gain	ENSG00000244062	ENSG00000244062	complete gene
3	133191673	134362671	3	gain	ENSG00000240006	ENSG00000240006	complete gene
3	133191673	134362671	3	gain	RPL39P5	ENSG00000214289	complete gene
3	133191673	134362671	3	gain	ENSG00000214288	ENSG00000214288	complete gene
3	133191673	134362671	3	gain	ANAPC13	ENSG00000129055	complete gene
3	133191673	134362671	3	gain	ENSG00000249691	ENSG00000249691	complete gene
3	133191673	134362671	3	gain	ENSG00000250983	ENSG00000250983	complete gene
3	133191673	134362671	3	gain	RAB6B	ENSG00000154917	complete gene
3	133191673	134362671	3	gain	ENSG00000252641	ENSG00000252641	complete gene
3	133191673	134362671	3	gain	EPHB1	ENSG00000154928	partial gene
3	133191673	134362671	3	gain	ENSG00000214301	ENSG00000214301	complete gene
3	133191673	134362671	3	gain	ENSG00000201394	ENSG00000201394	complete gene
3	133191673	134362671	3	gain	ENSG00000231845	ENSG00000231845	complete gene
3	133191673	134362671	3	gain	CDV3	ENSG00000091527	complete gene
3	133191673	134362671	3	gain	CEP63	ENSG00000182923	complete gene
3	133191673	134362671	3	gain	C3orf36	ENSG00000221972	complete gene
3	133191673	134362671	3	gain	KY	ENSG00000174611	partial gene
3	133191673	134362671	3	gain	TFP1	ENSG00000242337	complete gene
3	133191673	134362671	3	gain	AMOTL2	ENSG00000114019	complete gene
3	133191673	134362671	3	gain	ENSG00000244351	ENSG00000244351	complete gene
3	133191673	134362671	3	gain	SRPRB	ENSG00000144867	complete gene
3	133191673	134362671	3	gain	ENSG00000243956	ENSG00000243956	complete gene
3	133191673	134362671	3	gain	BFSP2	ENSG00000170819	partial gene
3	133191673	134362671	3	gain	ENSG00000201827	ENSG00000201827	complete gene
3	134370556	134671578	3	gain	ENSG00000201413	ENSG00000201413	complete gene
3	134370556	134671578	3	gain	ENSG00000253087	ENSG00000253087	complete gene
3	134672870	135177351	3	gain	ENSG00000240086	ENSG00000240086	complete gene
3	134672870	135177351	3	gain	EPHB1	ENSG00000154928	partial gene
3	135180534	139648874	3	gain	ENSG00000244740	ENSG00000244740	complete gene
3	135180534	139648874	3	gain	ENSG00000241905	ENSG00000241905	complete gene
3	135180534	139648874	3	gain	ENSG00000241478	ENSG00000241478	complete gene
3	135180534	139648874	3	gain	ENSG00000240668	ENSG00000240668	complete gene
3	135180534	139648874	3	gain	SOX14	ENSG00000168875	complete gene
3	135180534	139648874	3	gain	NCK1	ENSG00000158092	complete gene
3	135180534	139648874	3	gain	CEP70	ENSG00000114107	complete gene
3	135180534	139648874	3	gain	ENSG00000227267	ENSG00000227267	complete gene
3	135180534	139648874	3	gain	ENSG00000248932	ENSG00000248932	complete gene
3	135180534	139648874	3	gain	ENSG00000239513	ENSG00000239513	complete gene
3	135180534	139648874	3	gain	ENSG00000242321	ENSG00000242321	complete gene
3	135180534	139648874	3	gain	ENSG00000251708	ENSG00000251708	complete gene
3	135180534	139648874	3	gain	IL20RB	ENSG00000174564	complete gene
3	135180534	139648874	3	gain	PPP2R3A	ENSG00000073711	complete gene
3	135180534	139648874	3	gain	ENSG00000244101	ENSG00000244101	complete gene
3	135180534	139648874	3	gain	ENSG00000244692	ENSG00000244692	complete gene
3	135180534	139648874	3	gain	ENSG00000249407	ENSG00000249407	complete gene
3	135180534	139648874	3	gain	ENSG00000239213	ENSG00000239213	complete gene
3	135180534	139648874	3	gain	ENSG00000249979	ENSG00000249979	complete gene
3	135180534	139648874	3	gain	NMNAT3	ENSG00000163864	complete gene
3	135180534	139648874	3	gain	ENSG00000214283	ENSG00000214283	complete gene
3	135180534	139648874	3	gain	ENSG00000214280	ENSG00000214280	complete gene
3	135180534	139648874	3	gain	FAIM	ENSG00000158234	complete gene
3	135180534	139648874	3	gain	ENSG00000200843	ENSG00000200843	complete gene
3	135180534	139648874	3	gain	PCCB	ENSG00000114054	complete gene
3	135180534	139648874	3	gain	ENSG00000240695	ENSG00000240695	complete gene
3	135180534	139648874	3	gain	A4GNT	ENSG00000118017	complete gene
3	135180534	139648874	3	gain	TMEM22	ENSG00000168917	complete gene
3	135180534	139648874	3	gain	NPM1P17	ENSG00000242070	complete gene
3	135180534	139648874	3	gain	ENSG00000242244	ENSG00000242244	complete gene
3	135180534	139648874	3	gain	BPESC1	ENSG00000232416	complete gene
3	135180534	139648874	3	gain	ENSG00000250161	ENSG00000250161	complete gene
3	135180534	139648874	3	gain	ENSG00000253004	ENSG00000253004	complete gene
3	135180534	139648874	3	gain	MRAS	ENSG00000158186	complete gene
3	135180534	139648874	3	gain	PIK3CB	ENSG00000051382	complete gene
3	135180534	139648874	3	gain	MRPS22	ENSG00000175110	complete gene
3	135180534	139648874	3	gain	ENSG00000251471	ENSG00000251471	complete gene
3	135180534	139648874	3	gain	ENSG00000201325	ENSG00000201325	complete gene
3	135180534	139648874	3	gain	ENSG00000200571	ENSG00000200571	complete gene
3	135180534	139648874	3	gain	ENSG00000241438	ENSG00000241438	complete gene
3	135180534	139648874	3	gain	ENSG00000248790	ENSG00000248790	complete gene
3	135180534	139648874	3	gain	ENSG00000251137	ENSG00000251137	complete gene
3	135180534	139648874	3	gain	COPB2	ENSG00000184432	complete gene
3	135180534	139648874	3	gain	ENSG00000174715	ENSG00000174715	complete gene
3	135180534	139648874	3	gain	DZIP1L	ENSG00000158163	complete gene
3	135180534	139648874	3	gain	RBP1	ENSG00000114115	complete gene
3	135180534	139648874	3	gain	RBP2	ENSG00000114113	complete gene
3	135180534	139648874	3	gain	ENSG00000243886	ENSG00000243886	complete gene
3	135180534	139648874	3	gain	ARMC8	ENSG00000114098	complete gene
3	135180534	139648874	3	gain	CLDN18	ENSG00000066405	complete gene
3	135180534	139648874	3	gain	PRR23C	ENSG00000233701	complete gene
3	135180534	139648874	3	gain	ACTG1P1	ENSG00000178631	complete gene
3	135180534	139648874	3	gain	ENSG00000201600	ENSG00000201600	complete gene
3	135180534	139648874	3	gain	GAPDHP39	ENSG00000239207	complete gene
3	135180534	139648874	3	gain	ENSG00000242968	ENSG00000242968	complete gene
3	135180534	139648874	3	gain	ESYT3	ENSG00000158220	complete gene
3	135180534	139648874	3	gain	DBR1	ENSG00000138231	complete gene
3	135180534	139648874	3	gain	TXNDC6	ENSG00000181322	complete gene
3	135180534	139648874	3	gain	STAG1	ENSG00000118007	complete gene
3	135180534	139648874	3	gain	ENSG00000252245	ENSG00000252245	complete gene
3	135180534	139648874	3	gain	PRR23B	ENSG00000184814	complete gene
3	135180534	139648874	3	gain	ENSG00000250543	ENSG00000250543	complete gene
3	135180534	139648874	3	gain	C3orf72	ENSG00000206262	complete gene
3	135180534	139648874	3	gain	PRR23A	ENSG00000206260	complete gene
3	135180534	139648874	3	gain	MSL2	ENSG00000174579	complete gene
3	135180534	139648874	3	gain	ENSG00000252914	ENSG00000252914	complete gene
3	135180534	139648874	3	gain	ENSG00000244578	ENSG00000244578	complete gene
3	135180534	139648874	3	gain	EEF1A1P25	ENSG00000241429	complete gene
3	135180534	139648874	3	gain	ENSG00000242222	ENSG00000242222	complete gene
3	135180534	139648874	3	gain	FOXL2	ENSG00000183770	complete gene
3	139649221	140679595	3	gain	ENSG00000216184	ENSG00000216184	complete gene
3	139649221	140679595	3	gain	ENSG00000249290	ENSG00000249290	complete gene
3	139649221	140679595	3	gain	ENSG00000250433	ENSG00000250433	complete gene
3	139649221	140679595	3	gain	ENSG00000224085	ENSG00000224085	complete gene
3	139649221	140679595	3	gain	SLC25A36	ENSG00000114120	partial gene
3	139649221	140679595	3	gain	ENSG00000249305	ENSG00000249305	complete gene
3	139649221	140679595	3	gain	ENSG00000251058	ENSG00000251058	complete gene
3	139649221	140679595	3	gain	CLSTN2	ENSG00000158258	complete gene
3	139649221	140679595	3	gain	TRIM42	ENSG00000155890	complete gene
3	140680422	141563631	3	gain	ENSG00000251270	ENSG00000251270	complete gene
3	140680422	141563631	3	gain	ENSG00000241899	ENSG00000241899	complete gene
3	140680422	141563631	3	gain	ENSG00000248773	ENSG00000248773	complete gene
3	140680422	141563631	3	gain	ENSG00000249986	ENSG00000249986	complete gene
3	140680422	141563631	3	gain	RASA2	ENSG00000155903	complete gene
3	140680422	141563631	3	gain	ENSG00000241400	ENSG00000241400	complete gene
3	140680422	141563631	3	gain	ENSG00000241526	ENSG00000241526	complete gene
3	140680422	141563631	3	gain	ENSG00000250170	ENSG00000250170	complete gene
3	140680422	141563631	3	gain	ENSG00000242104	ENSG00000242104	complete gene
3	140680422	141563631	3	gain	ZBTB38	ENSG00000177311	complete gene
3	140680422	141563631	3	gain	ENSG00000249417	ENSG00000249417	complete gene
3	140680422	141563631	3	gain	RNF7	ENSG00000114125	complete gene
3	140680422	141563631	3	gain	GRK7	ENSG00000114124	complete gene
3	140680422	141563631	3	gain	SLC25A36	ENSG00000114120	partial gene
3	140680422	141563631	3	gain	SPSB4	ENSG00000175093	complete gene
3	140680422	141563631	3	gain	ENSG00000215606	ENSG00000215606	complete gene
3	140680422	141563631	3	gain	ACPL2	ENSG00000155893	complete gene
3	140680422	141563631	3	gain	ENSG00000249540	ENSG00000249540	complete gene
3	141564786	142601295	3	gain	ENSG00000242390	ENSG00000242390	complete gene
3	141564786	142601295	3	gain	ENSG00000251787	ENSG00000251787	complete gene
3	141564786	142601295	3	gain	PLS1	ENSG00000120756	complete gene
3	141564786	142601295	3	gain	ENSG00000200389	ENSG00000200389	complete gene
3	141564786	142601295	3	gain	ENSG00000252745	ENSG00000252745	complete gene
3	141564786	142601295	3	gain	ATR	ENSG00000175054	complete gene
3	141564786	142601295	3	gain	ENSG00000240950	ENSG00000240950	complete gene
3	141564786	142601295	3	gain	ENSG00000206604	ENSG00000206604	complete gene
3	141564786	142601295	3	gain	ENSG00000233597	ENSG00000233597	complete gene
3	141564786	142601295	3	gain	ENSG00000228398	ENSG00000228398	complete gene
3	141564786	142601295	3	gain	TRPC1	ENSG00000144935	complete gene
3	141564786	142601295	3	gain	ENSG00000214271	ENSG00000214271	complete gene
3	141564786	142601295	3	gain	ENSG00000199319	ENSG00000199319	complete gene
3	141564786	142601295	3	gain	ENSG00000245409	ENSG00000245409	complete gene
3	141564786	142601295	3	gain	ENSG00000246920	ENSG00000246920	complete gene
3	141564786	142601295	3	gain	PCOLCE2	ENSG00000163710	partial gene
3	141564786	142601295	3	gain	ENSG00000239641	ENSG00000239641	complete gene
3	141564786	142601295	3	gain	ENSG00000202125	ENSG00000202125	complete gene
3	141564786	142601295	3	gain	ATP1B3	ENSG00000069849	complete gene
3	141564786	142601295	3	gain	XRN1	ENSG00000114127	complete gene
3	141564786	142601295	3	gain	TFDP2	ENSG00000114126	complete gene
3	141564786	142601295	3	gain	GK5	ENSG00000175066	complete gene
3	141564786	142601295	3	gain	ENSG00000242905	ENSG00000242905	complete gene
3	141564786	142601295	3	gain	ENSG00000251804	ENSG00000251804	complete gene
3	141564786	142601295	3	gain	ENSG00000244637	ENSG00000244637	complete gene
3	141564786	142601295	3	gain	ENSG00000242479	ENSG00000242479	complete gene
3	141564786	142601295	3	gain	ENSG00000244124	ENSG00000244124	complete gene
3	141564786	142601295	3	gain	ENSG00000244327	ENSG00000244327	complete gene
3	142602700	144287355	3	gain	ENSG00000235110	ENSG00000235110	complete gene
3	142602700	144287355	3	gain	ENSG00000244171	ENSG00000244171	complete gene
3	142602700	144287355	3	gain	ENSG00000163714	ENSG00000163714	complete gene
3	142602700	144287355	3	gain	SLC9A9	ENSG00000181804	complete gene
3	142602700	144287355	3	gain	ENSG00000241679	ENSG00000241679	complete gene
3	142602700	144287355	3	gain	ENSG00000248374	ENSG00000248374	complete gene
3	142602700	144287355	3	gain	ENSG00000243818	ENSG00000243818	complete gene
3	142602700	144287355	3	gain	GAPDHP47	ENSG00000243033	complete gene
3	142602700	144287355	3	gain	ENSG00000241592	ENSG00000241592	complete gene
3	142602700	144287355	3	gain	CHST2	ENSG00000175040	complete gene
3	142602700	144287355	3	gain	ENSG00000240888	ENSG00000240888	complete gene
3	142602700	144287355	3	gain	ENSG00000211483	ENSG00000211483	complete gene
3	142602700	144287355	3	gain	ST13P15	ENSG00000243759	complete gene
3	142602700	144287355	3	gain	ENSG00000241570	ENSG00000241570	complete gene
3	142602700	144287355	3	gain	ENSG00000240012	ENSG00000240012	complete gene
3	142602700	144287355	3	gain	PAQR9	ENSG00000188582	complete gene
3	142602700	144287355	3	gain	PCOLCE2	ENSG00000163710	partial gene
3	142602700	144287355	3	gain	ENSG00000222778	ENSG00000222778	complete gene
3	142602700	144287355	3	gain	ENSG00000243733	ENSG00000243733	complete gene
3	142602700	144287355	3	gain	ENSG00000244493	ENSG00000244493	complete gene
3	142602700	144287355	3	gain	C3orf58	ENSG00000181744	complete gene
3	144291254	153286204	3	gain	ENSG00000239922	ENSG00000239922	complete gene
3	144291254	153286204	3	gain	ENSG00000251854	ENSG00000251854	complete gene
3	144291254	153286204	3	gain	ENSG00000207156	ENSG00000207156	complete gene
3	144291254	153286204	3	gain	ENSG00000241131	ENSG00000241131	complete gene
3	144291254	153286204	3	gain	PLSCR4	ENSG00000114698	complete gene
3	144291254	153286204	3	gain	ENSG00000244668	ENSG00000244668	complete gene
3	144291254	153286204	3	gain	UBQLN4P1	ENSG00000241627	complete gene
3	144291254	153286204	3	gain	P2RY12	ENSG00000169313	complete gene
3	144291254	153286204	3	gain	ENSG00000241985	ENSG00000241985	complete gene
3	144291254	153286204	3	gain	CLRN1OS	ENSG00000239265	complete gene
3	144291254	153286204	3	gain	ENSG00000244382	ENSG00000244382	complete gene
3	144291254	153286204	3	gain	ENSG00000250271	ENSG00000250271	complete gene
3	144291254	153286204	3	gain	ENSG00000244503	ENSG00000244503	complete gene
3	144291254	153286204	3	gain	ENSG00000242908	ENSG00000242908	complete gene
3	144291254	153286204	3	gain	SUCNR1	ENSG00000198829	complete gene
3	144291254	153286204	3	gain	ENSG00000222833	ENSG00000222833	complete gene
3	144291254	153286204	3	gain	P2RY1	ENSG00000169860	complete gene
3	144291254	153286204	3	gain	ENSG00000241048	ENSG00000241048	complete gene
3	144291254	153286204	3	gain	ENSG00000224010	ENSG00000224010	complete gene
3	144291254	153286204	3	gain	CPHL1P	ENSG00000240216	complete gene
3	144291254	153286204	3	gain	GYG1	ENSG00000163754	complete gene
3	144291254	153286204	3	gain	ENSG00000242997	ENSG00000242997	complete gene
3	144291254	153286204	3	gain	ENSG00000244468	ENSG00000244468	complete gene
3	144291254	153286204	3	gain	ENSG00000243347	ENSG00000243347	complete gene
3	144291254	153286204	3	gain	ENSG00000224831	ENSG00000224831	complete gene
3	144291254	153286204	3	gain	ENSG00000241671	ENSG00000241671	complete gene
3	144291254	153286204	3	gain	ENSG00000201031	ENSG00000201031	complete gene
3	144291254	153286204	3	gain	ENSG00000241202	ENSG00000241202	complete gene
3	144291254	153286204	3	gain	ENSG00000239408	ENSG00000239408	complete gene
3	144291254	153286204	3	gain	ENSG00000232013	ENSG00000232013	complete gene
3	144291254	153286204	3	gain	SIAH2	ENSG00000181788	complete gene
3	144291254	153286204	3	gain	ENSG00000244268	ENSG00000244268	complete gene
3	144291254	153286204	3	gain	ENSG00000241732	ENSG00000241732	complete gene
3	144291254	153286204	3	gain	FAM194A	ENSG00000163645	complete gene
3	144291254	153286204	3	gain	CLRN1	ENSG00000163646	complete gene
3	144291254	153286204	3	gain	ENSG00000243305	ENSG00000243305	complete gene
3	144291254	153286204	3	gain	ENSG00000238755	ENSG00000238755	complete gene
3	144291254	153286204	3	gain	ENSG00000199812	ENSG00000199812	complete gene
3	144291254	153286204	3	gain	ENSG00000241358	ENSG00000241358	complete gene
3	144291254	153286204	3	gain	CPB1	ENSG00000153002	complete gene
3	144291254	153286204	3	gain	GPR87	ENSG00000138271	complete gene
3	144291254	153286204	3	gain	ENSG00000240246	ENSG00000240246	complete gene
3	144291254	153286204	3	gain	MED12L	ENSG00000144893	complete gene
3	144291254	153286204	3	gain	ENSG00000222079	ENSG00000222079	complete gene
3	144291254	153286204	3	gain	PFN2	ENSG00000070087	complete gene
3	144291254	153286204	3	gain	ENSG00000240456	ENSG00000240456	partial gene
3	144291254	153286204	3	gain	ENSG00000241810	ENSG00000241810	complete gene
3	144291254	153286204	3	gain	PLSCR1	ENSG00000188313	complete gene
3	144291254	153286204	3	gain	ENSG00000239570	ENSG00000239570	complete gene
3	144291254	153286204	3	gain	ENSG00000198843	ENSG00000198843	complete gene
3	144291254	153286204	3	gain	ENSG00000182000	ENSG00000182000	complete gene
3	144291254	153286204	3	gain	PLSCR5	ENSG00000231213	complete gene
3	144291254	153286204	3	gain	ENSG00000241912	ENSG00000241912	complete gene
3	144291254	153286204	3	gain	ENSG00000242119	ENSG00000242119	complete gene
3	144291254	153286204	3	gain	ENSG00000241143	ENSG00000241143	complete gene
3	144291254	153286204	3	gain	ENSG00000241993	ENSG00000241993	complete gene
3	144291254	153286204	3	gain	ENSG00000243822	ENSG00000243822	complete gene
3	144291254	153286204	3	gain	TM4SF4	ENSG00000169903	complete gene
3	144291254	153286204	3	gain	TM4SF1	ENSG00000169908	complete gene
3	144291254	153286204	3	gain	P2RY13	ENSG00000181631	complete gene
3	144291254	153286204	3	gain	ENSG00000221431	ENSG00000221431	complete gene
3	144291254	153286204	3	gain	ENSG00000240137	ENSG00000240137	complete gene
3	144291254	153286204	3	gain	ENSG00000244162	ENSG00000244162	complete gene
3	144291254	153286204	3	gain	ENSG00000243321	ENSG00000243321	complete gene
3	144291254	153286204	3	gain	ENSG00000239661	ENSG00000239661	complete gene
3	144291254	153286204	3	gain	RAP2B	ENSG00000181467	complete gene
3	144291254	153286204	3	gain	ENSG00000244265	ENSG00000244265	complete gene
3	144291254	153286204	3	gain	IGSF10	ENSG00000152580	complete gene
3	144291254	153286204	3	gain	ENSG00000243944	ENSG00000243944	complete gene
3	144291254	153286204	3	gain	RNF13	ENSG00000082996	complete gene
3	144291254	153286204	3	gain	ENSG00000242097	ENSG00000242097	complete gene
3	144291254	153286204	3	gain	ENSG00000243596	ENSG00000243596	complete gene
3	144291254	153286204	3	gain	ENSG00000222350	ENSG00000222350	complete gene
3	144291254	153286204	3	gain	AADACL2	ENSG00000197953	complete gene
3	144291254	153286204	3	gain	CP	ENSG00000047457	complete gene
3	144291254	153286204	3	gain	ENSG00000239718	ENSG00000239718	complete gene
3	144291254	153286204	3	gain	PLSCR2	ENSG00000163746	complete gene
3	144291254	153286204	3	gain	HMGB1P30	ENSG00000244089	complete gene
3	144291254	153286204	3	gain	PLOD2	ENSG00000152952	complete gene
3	144291254	153286204	3	gain	ENSG00000241947	ENSG00000241947	complete gene
3	144291254	153286204	3	gain	ENSG00000229619	ENSG00000229619	complete gene
3	144291254	153286204	3	gain	ENSG00000243415	ENSG00000243415	complete gene
3	144291254	153286204	3	gain	ENSG00000201217	ENSG00000201217	complete gene
3	144291254	153286204	3	gain	GPR171	ENSG00000174946	complete gene
3	144291254	153286204	3	gain	P2RY14	ENSG00000174944	complete gene
3	144291254	153286204	3	gain	ENSG00000243620	ENSG00000243620	complete gene
3	144291254	153286204	3	gain	FAM188B2	ENSG00000214237	complete gene
3	144291254	153286204	3	gain	ENSG00000244541	ENSG00000244541	complete gene
3	144291254	153286204	3	gain	ENSG00000243012	ENSG00000243012	complete gene
3	144291254	153286204	3	gain	ENSG00000244545	ENSG00000244545	complete gene
3	144291254	153286204	3	gain	ENSG00000240477	ENSG00000240477	complete gene
3	144291254	153286204	3	gain	ENSG00000242331	ENSG00000242331	complete gene
3	144291254	153286204	3	gain	ENSG00000239412	ENSG00000239412	complete gene
3	144291254	153286204	3	gain	ENSG00000252581	ENSG00000252581	complete gene
3	144291254	153286204	3	gain	TM4SF18	ENSG00000163762	complete gene
3	144291254	153286204	3	gain	ENSG00000240095	ENSG00000240095	complete gene
3	144291254	153286204	3	gain	ENSG00000239351	ENSG00000239351	complete gene
3	144291254	153286204	3	gain	ENSG00000244650	ENSG00000244650	complete gene
3	144291254	153286204	3	gain	ENSG00000221457	ENSG00000221457	complete gene
3	144291254	153286204	3	gain	ENSG00000240541	ENSG00000240541	complete gene
3	144291254	153286204	3	gain	HPS3	ENSG00000163755	complete gene
3	144291254	153286204	3	gain	CPA3	ENSG00000163751	complete gene
3	144291254	153286204	3	gain	ENSG00000251800	ENSG00000251800	complete gene
3	144291254	153286204	3	gain	ENSG00000243885	ENSG00000243885	complete gene
3	144291254	153286204	3	gain	AGTR1	ENSG00000144891	complete gene
3	144291254	153286204	3	gain	EIF2A	ENSG00000144895	complete gene
3	144291254	153286204	3	gain	ENSG00000199994	ENSG00000199994	complete gene
3	144291254	153286204	3	gain	ATP5LP5	ENSG00000242561	complete gene
3	144291254	153286204	3	gain	ENSG00000244024	ENSG00000244024	complete gene
3	144291254	153286204	3	gain	SERP1	ENSG00000120742	complete gene
3	144291254	153286204	3	gain	ENSG00000241313	ENSG00000241313	complete gene
3	144291254	153286204	3	gain	ENSG00000241929	ENSG00000241929	complete gene
3	144291254	153286204	3	gain	ENSG00000243273	ENSG00000243273	complete gene
3	144291254	153286204	3	gain	ENSG00000242810	ENSG00000242810	complete gene
3	144291254	153286204	3	gain	HLTF	ENSG00000071794	complete gene
3	144291254	153286204	3	gain	ENSG00000239941	ENSG00000239941	complete gene
3	144291254	153286204	3	gain	ENSG00000205412	ENSG00000205412	complete gene
3	144291254	153286204	3	gain	ENSG00000240511	ENSG00000240511	complete gene
3	144291254	153286204	3	gain	AADAC	ENSG00000114771	complete gene
3	144291254	153286204	3	gain	ZIC1	ENSG00000152977	complete gene
3	144291254	153286204	3	gain	ENSG00000242440	ENSG00000242440	complete gene
3	144291254	153286204	3	gain	C3orf16	ENSG00000206199	complete gene
3	144291254	153286204	3	gain	ENSG00000241457	ENSG00000241457	complete gene
3	144291254	153286204	3	gain	ENSG00000244358	ENSG00000244358	complete gene
3	144291254	153286204	3	gain	ENSG00000241151	ENSG00000241151	complete gene
3	144291254	153286204	3	gain	C3orf79	ENSG00000237787	complete gene
3	144291254	153286204	3	gain	ENSG00000240602	ENSG00000240602	complete gene
3	144291254	153286204	3	gain	MBNL1	ENSG00000152601	complete gene
3	144291254	153286204	3	gain	ENSG00000240032	ENSG00000240032	complete gene
3	144291254	153286204	3	gain	ENSG00000238968	ENSG00000238968	complete gene
3	144291254	153286204	3	gain	ENSG00000239797	ENSG00000239797	complete gene
3	144291254	153286204	3	gain	ENSG00000242671	ENSG00000242671	complete gene
3	144291254	153286204	3	gain	ENSG00000242791	ENSG00000242791	complete gene
3	144291254	153286204	3	gain	ENSG00000240521	ENSG00000240521	complete gene
3	144291254	153286204	3	gain	GM2AP1	ENSG00000241695	complete gene
3	144291254	153286204	3	gain	COMMD2	ENSG00000114744	complete gene
3	144291254	153286204	3	gain	TSC22D2	ENSG00000196428	complete gene
3	144291254	153286204	3	gain	ENSG00000207323	ENSG00000207323	complete gene
3	144291254	153286204	3	gain	ENSG00000252172	ENSG00000252172	complete gene
3	144291254	153286204	3	gain	ZIC4	ENSG00000174963	complete gene
3	144291254	153286204	3	gain	TMEM14E	ENSG00000221962	complete gene
3	144291254	153286204	3	gain	ENSG00000241792	ENSG00000241792	complete gene
3	144291254	153286204	3	gain	ENSG00000181676	ENSG00000181676	complete gene
3	144291254	153286204	3	gain	ENSG00000241220	ENSG00000241220	complete gene
3	144291254	153286204	3	gain	ENSG00000243084	ENSG00000243084	complete gene
3	144291254	153286204	3	gain	ENSG00000243550	ENSG00000243550	complete gene
3	144291254	153286204	3	gain	WWTR1	ENSG00000018408	complete gene
3	144291254	153286204	3	gain	ENSG00000240804	ENSG00000240804	complete gene
3	153286530	160788697	3	gain	ARL14	ENSG00000179674	complete gene
3	153286530	160788697	3	gain	ENSG00000240068	ENSG00000240068	complete gene
3	153286530	160788697	3	gain	ENSG00000241336	ENSG00000241336	complete gene
3	153286530	160788697	3	gain	ENSG00000238636	ENSG00000238636	complete gene
3	153286530	160788697	3	gain	IQCJ	ENSG00000214216	complete gene
3	153286530	160788697	3	gain	ENSG00000241135	ENSG00000241135	complete gene
3	153286530	160788697	3	gain	ENSG00000200162	ENSG00000200162	complete gene
3	153286530	160788697	3	gain	IFT80	ENSG00000068885	complete gene
3	153286530	160788697	3	gain	ENSG00000243165	ENSG00000243165	complete gene
3	153286530	160788697	3	gain	ENSG00000243835	ENSG00000243835	complete gene
3	153286530	160788697	3	gain	ENSG00000243154	ENSG00000243154	complete gene
3	153286530	160788697	3	gain	MIR16-2	ENSG00000198987	complete gene
3	153286530	160788697	3	gain	ENSG00000243314	ENSG00000243314	complete gene
3	153286530	160788697	3	gain	PPM1L	ENSG00000163590	partial gene
3	153286530	160788697	3	gain	KPNA4	ENSG00000186432	complete gene
3	153286530	160788697	3	gain	PA2G4P4	ENSG00000230457	complete gene
3	153286530	160788697	3	gain	LEKR1	ENSG00000178110	complete gene
3	153286530	160788697	3	gain	ENSG00000241879	ENSG00000241879	complete gene
3	153286530	160788697	3	gain	CCNL1	ENSG00000163660	complete gene
3	153286530	160788697	3	gain	PTX3	ENSG00000163661	complete gene
3	153286530	160788697	3	gain	ENSG00000180044	ENSG00000180044	complete gene
3	153286530	160788697	3	gain	ENSG00000238427	ENSG00000238427	complete gene
3	153286530	160788697	3	gain	ENSG00000242790	ENSG00000242790	complete gene
3	153286530	160788697	3	gain	ENSG00000201778	ENSG00000201778	complete gene
3	153286530	160788697	3	gain	ENSG00000241368	ENSG00000241368	complete gene
3	153286530	160788697	3	gain	SMC4	ENSG00000113810	complete gene
3	153286530	160788697	3	gain	ENSG00000243150	ENSG00000243150	complete gene
3	153286530	160788697	3	gain	DHX36	ENSG00000174953	complete gene
3	153286530	160788697	3	gain	ENSG00000239212	ENSG00000239212	complete gene
3	153286530	160788697	3	gain	RARRES1	ENSG00000118849	complete gene
3	153286530	160788697	3	gain	TIPARP	ENSG00000163659	complete gene
3	153286530	160788697	3	gain	GMPS	ENSG00000163655	complete gene
3	153286530	160788697	3	gain	ENSG00000242370	ENSG00000242370	complete gene
3	153286530	160788697	3	gain	ENSG00000243926	ENSG00000243926	complete gene
3	153286530	160788697	3	gain	ENSG00000243069	ENSG00000243069	complete gene
3	153286530	160788697	3	gain	ENSG00000243687	ENSG00000243687	complete gene
3	153286530	160788697	3	gain	IQCJ-SCHIP1	ENSG00000250588	complete gene
3	153286530	160788697	3	gain	ENSG00000227709	ENSG00000227709	complete gene
3	153286530	160788697	3	gain	ENSG00000243675	ENSG00000243675	complete gene
3	153286530	160788697	3	gain	IL12A	ENSG00000168811	complete gene
3	153286530	160788697	3	gain	ENSG00000240456	ENSG00000240456	partial gene
3	153286530	160788697	3	gain	VEPH1	ENSG00000197415	complete gene
3	153286530	160788697	3	gain	ENSG00000242925	ENSG00000242925	complete gene
3	153286530	160788697	3	gain	MME	ENSG00000196549	complete gene
3	153286530	160788697	3	gain	ENSG00000241307	ENSG00000241307	complete gene
3	153286530	160788697	3	gain	ENSG00000222499	ENSG00000222499	complete gene
3	153286530	160788697	3	gain	ENSG00000248772	ENSG00000248772	complete gene
3	153286530	160788697	3	gain	ENSG00000243176	ENSG00000243176	complete gene
3	153286530	160788697	3	gain	ENSG00000240489	ENSG00000240489	complete gene
3	153286530	160788697	3	gain	PLCH1	ENSG00000114805	complete gene
3	153286530	160788697	3	gain	ENSG00000252763	ENSG00000252763	complete gene
3	153286530	160788697	3	gain	MIR15B	ENSG00000207779	complete gene
3	153286530	160788697	3	gain	ENSG00000242017	ENSG00000242017	complete gene
3	153286530	160788697	3	gain	ENSG00000243518	ENSG00000243518	complete gene
3	153286530	160788697	3	gain	ENSG00000222675	ENSG00000222675	complete gene
3	153286530	160788697	3	gain	ENSG00000241544	ENSG00000241544	complete gene
3	153286530	160788697	3	gain	ENSG00000240666	ENSG00000240666	complete gene
3	153286530	160788697	3	gain	ENSG00000244009	ENSG00000244009	complete gene
3	153286530	160788697	3	gain	ENSG00000239508	ENSG00000239508	complete gene
3	153286530	160788697	3	gain	ENSG00000244249	ENSG00000244249	complete gene
3	153286530	160788697	3	gain	ENSG00000239716	ENSG00000239716	complete gene
3	153286530	160788697	3	gain	C3orf55	ENSG00000174899	complete gene
3	153286530	160788697	3	gain	GPR149	ENSG00000174948	complete gene
3	153286530	160788697	3	gain	ENSG00000251751	ENSG00000251751	complete gene
3	153286530	160788697	3	gain	ENSG00000243629	ENSG00000243629	complete gene
3	153286530	160788697	3	gain	ENSG00000201398	ENSG00000201398	complete gene
3	153286530	160788697	3	gain	ENSG00000197980	ENSG00000197980	complete gene
3	153286530	160788697	3	gain	TRIM59	ENSG00000213186	complete gene
3	153286530	160788697	3	gain	ENSG00000244078	ENSG00000244078	complete gene
3	153286530	160788697	3	gain	MFSD1	ENSG00000118855	complete gene
3	153286530	160788697	3	gain	SSR3	ENSG00000114850	complete gene
3	153286530	160788697	3	gain	ENSG00000240875	ENSG00000240875	complete gene
3	153286530	160788697	3	gain	MLF1	ENSG00000178053	complete gene
3	153286530	160788697	3	gain	RPL6P8	ENSG00000242285	complete gene
3	153286530	160788697	3	gain	ENSG00000174912	ENSG00000174912	complete gene
3	153286530	160788697	3	gain	ENSG00000248710	ENSG00000248710	complete gene
3	153286530	160788697	3	gain	ENSG00000243116	ENSG00000243116	complete gene
3	153286530	160788697	3	gain	SHOX2	ENSG00000168779	complete gene
3	153286530	160788697	3	gain	ENSG00000184100	ENSG00000184100	complete gene
3	153286530	160788697	3	gain	KRT18P34	ENSG00000244515	complete gene
3	153286530	160788697	3	gain	ENSG00000241770	ENSG00000241770	complete gene
3	153286530	160788697	3	gain	KRT8P12	ENSG00000229320	complete gene
3	153286530	160788697	3	gain	ENSG00000242891	ENSG00000242891	complete gene
3	153286530	160788697	3	gain	ENSG00000243969	ENSG00000243969	complete gene
3	153286530	160788697	3	gain	PABPC1P10	ENSG00000239443	complete gene
3	153286530	160788697	3	gain	RSRC1	ENSG00000174891	complete gene
3	153286530	160788697	3	gain	ENSG00000243025	ENSG00000243025	complete gene
3	153286530	160788697	3	gain	ENSG00000240596	ENSG00000240596	complete gene
3	153286530	160788697	3	gain	ENSG00000240045	ENSG00000240045	complete gene
3	153286530	160788697	3	gain	DDX50P2	ENSG00000240048	complete gene
3	153286530	160788697	3	gain	ENSG00000240207	ENSG00000240207	complete gene
3	153286530	160788697	3	gain	ENSG00000242107	ENSG00000242107	complete gene
3	153286530	160788697	3	gain	ENSG00000240514	ENSG00000240514	complete gene
3	153286530	160788697	3	gain	C3orf33	ENSG00000174928	complete gene
3	153286530	160788697	3	gain	SLC33A1	ENSG00000169359	complete gene
3	153286530	160788697	3	gain	ENSG00000243644	ENSG00000243644	complete gene
3	153286530	160788697	3	gain	ENSG00000241211	ENSG00000241211	complete gene
3	153286530	160788697	3	gain	ENSG00000240601	ENSG00000240601	complete gene
3	153286530	160788697	3	gain	ENSG00000243953	ENSG00000243953	complete gene
3	153286530	160788697	3	gain	GFM1	ENSG00000168827	complete gene
3	153286530	160788697	3	gain	ENSG00000241723	ENSG00000241723	complete gene
3	153286530	160788697	3	gain	ENSG00000239706	ENSG00000239706	complete gene
3	153286530	160788697	3	gain	ENSG00000243486	ENSG00000243486	complete gene
3	153286530	160788697	3	gain	SCHIP1	ENSG00000151967	complete gene
3	153286530	160788697	3	gain	ENSG00000242536	ENSG00000242536	complete gene
3	153286530	160788697	3	gain	ENSG00000242537	ENSG00000242537	complete gene
3	153286530	160788697	3	gain	SCARNA7	ENSG00000238741	complete gene
3	153286530	160788697	3	gain	ENSG00000242151	ENSG00000242151	complete gene
3	153286530	160788697	3	gain	ENSG00000242152	ENSG00000242152	complete gene
3	153286530	160788697	3	gain	GPR79	ENSG00000232374	complete gene
3	153286530	160788697	3	gain	ENSG00000174930	ENSG00000174930	complete gene
3	153286530	160788697	3	gain	ENSG00000207084	ENSG00000207084	complete gene
3	153286530	160788697	3	gain	ENSG00000243861	ENSG00000243861	complete gene
3	153286530	160788697	3	gain	ENSG00000244040	ENSG00000244040	complete gene
3	153286530	160788697	3	gain	KCNAB1	ENSG00000169282	complete gene
3	153286530	160788697	3	gain	LXN	ENSG00000079257	complete gene
3	153286530	160788697	3	gain	ARHGEF26	ENSG00000114790	complete gene
3	160789129	168717827	3	gain	CBX1P5	ENSG00000231516	complete gene
3	160789129	168717827	3	gain	ENSG00000243838	ENSG00000243838	complete gene
3	160789129	168717827	3	gain	PPM1L	ENSG00000163590	partial gene
3	160789129	168717827	3	gain	ENSG00000240292	ENSG00000240292	complete gene
3	160789129	168717827	3	gain	TOMM22P6	ENSG00000241874	complete gene
3	160789129	168717827	3	gain	ENSG00000242326	ENSG00000242326	complete gene
3	160789129	168717827	3	gain	ENSG00000231688	ENSG00000231688	complete gene
3	160789129	168717827	3	gain	ENSG00000241369	ENSG00000241369	complete gene
3	160789129	168717827	3	gain	ENSG00000242456	ENSG00000242456	complete gene
3	160789129	168717827	3	gain	ENSG00000241168	ENSG00000241168	complete gene
3	160789129	168717827	3	gain	ENSG00000242178	ENSG00000242178	complete gene
3	160789129	168717827	3	gain	SLITRK3	ENSG00000121871	complete gene
3	160789129	168717827	3	gain	ENSG00000242036	ENSG00000242036	complete gene
3	160789129	168717827	3	gain	ENSG00000234851	ENSG00000234851	complete gene
3	160789129	168717827	3	gain	ENSG00000240792	ENSG00000240792	complete gene
3	160789129	168717827	3	gain	ENSG00000241203	ENSG00000241203	complete gene
3	160789129	168717827	3	gain	ENSG00000241561	ENSG00000241561	complete gene
3	160789129	168717827	3	gain	OTOL1	ENSG00000182447	complete gene
3	160789129	168717827	3	gain	ZBBX	ENSG00000169064	complete gene
3	160789129	168717827	3	gain	ENSG00000251759	ENSG00000251759	complete gene
3	160789129	168717827	3	gain	ENSG00000240084	ENSG00000240084	complete gene
3	160789129	168717827	3	gain	MIR551B	ENSG00000207717	complete gene
3	160789129	168717827	3	gain	SERPINI1	ENSG00000163536	complete gene
3	160789129	168717827	3	gain	ENSG00000240458	ENSG00000240458	complete gene
3	160789129	168717827	3	gain	ENSG00000242924	ENSG00000242924	complete gene
3	160789129	168717827	3	gain	ENSG00000244214	ENSG00000244214	complete gene
3	160789129	168717827	3	gain	ENSG00000241767	ENSG00000241767	complete gene
3	160789129	168717827	3	gain	C3orf57	ENSG00000196542	complete gene
3	160789129	168717827	3	gain	ENSG00000220343	ENSG00000220343	complete gene
3	160789129	168717827	3	gain	ENSG00000240567	ENSG00000240567	complete gene
3	160789129	168717827	3	gain	ENSG00000241382	ENSG00000241382	complete gene
3	160789129	168717827	3	gain	ENSG00000240138	ENSG00000240138	complete gene
3	160789129	168717827	3	gain	ENSG00000242268	ENSG00000242268	complete gene
3	160789129	168717827	3	gain	ENSG00000244706	ENSG00000244706	complete gene
3	160789129	168717827	3	gain	ENSG00000222357	ENSG00000222357	complete gene
3	160789129	168717827	3	gain	ENSG00000243044	ENSG00000243044	complete gene
3	160789129	168717827	3	gain	ENSG00000224962	ENSG00000224962	complete gene
3	160789129	168717827	3	gain	ENSG00000241669	ENSG00000241669	complete gene
3	160789129	168717827	3	gain	MIR720	ENSG00000221755	complete gene
3	160789129	168717827	3	gain	ENSG00000239227	ENSG00000239227	complete gene
3	160789129	168717827	3	gain	ENSG00000240901	ENSG00000240901	complete gene
3	160789129	168717827	3	gain	ENSG00000240354	ENSG00000240354	complete gene
3	160789129	168717827	3	gain	EGFEM1P	ENSG00000206120	complete gene
3	160789129	168717827	3	gain	ENSG00000253863	ENSG00000253863	complete gene
3	160789129	168717827	3	gain	ENSG00000244429	ENSG00000244429	complete gene
3	160789129	168717827	3	gain	SI	ENSG00000090402	complete gene
3	160789129	168717827	3	gain	ENSG00000241636	ENSG00000241636	complete gene
3	160789129	168717827	3	gain	ENSG00000244148	ENSG00000244148	complete gene
3	160789129	168717827	3	gain	ENSG00000240353	ENSG00000240353	complete gene
3	160789129	168717827	3	gain	ENSG00000215922	ENSG00000215922	complete gene
3	160789129	168717827	3	gain	WDR49	ENSG00000174776	complete gene
3	160789129	168717827	3	gain	GOLIM4	ENSG00000173905	complete gene
3	160789129	168717827	3	gain	ENSG00000240824	ENSG00000240824	complete gene
3	160789129	168717827	3	gain	ENSG00000241882	ENSG00000241882	complete gene
3	160789129	168717827	3	gain	ENSG00000244227	ENSG00000244227	complete gene
3	160789129	168717827	3	gain	PDCD10	ENSG00000114209	complete gene
3	160789129	168717827	3	gain	BCHE	ENSG00000114200	complete gene
3	160789129	168717827	3	gain	SERPINI2	ENSG00000114204	complete gene
3	160789129	168717827	3	gain	ENSG00000225262	ENSG00000225262	complete gene
3	160789129	168717827	3	gain	ENSG00000214210	ENSG00000214210	complete gene
3	160789129	168717827	3	gain	ENSG00000239205	ENSG00000239205	complete gene
3	160789129	168717827	3	gain	ENSG00000240033	ENSG00000240033	complete gene
3	160789129	168717827	3	gain	NMD3	ENSG00000169251	complete gene
3	160789129	168717827	3	gain	B3GALNT1	ENSG00000169255	complete gene
3	160789129	168717827	3	gain	MIR1263	ENSG00000221251	complete gene
3	160789129	168717827	3	gain	ENSG00000244128	ENSG00000244128	complete gene
3	160789129	168717827	3	gain	ENSG00000200052	ENSG00000200052	complete gene
3	160789129	168717827	3	gain	ENSG00000241120	ENSG00000241120	complete gene
3	160789129	168717827	3	gain	ENSG00000238398	ENSG00000238398	complete gene
3	160789129	168717827	3	gain	ENSG00000244571	ENSG00000244571	complete gene
3	160789129	168717827	3	gain	MEMO1P3	ENSG00000239238	complete gene
3	160789129	168717827	3	gain	ENSG00000226765	ENSG00000226765	complete gene
3	160789129	168717827	3	gain	ENSG00000244321	ENSG00000244321	complete gene
3	168718174	174087012	3	gain	SKIL	ENSG00000136603	complete gene
3	168718174	174087012	3	gain	ENSG00000235943	ENSG00000235943	complete gene
3	168718174	174087012	3	gain	ENSG00000231384	ENSG00000231384	complete gene
3	168718174	174087012	3	gain	LRRIQ4	ENSG00000188306	complete gene
3	168718174	174087012	3	gain	ENSG00000252082	ENSG00000252082	complete gene
3	168718174	174087012	3	gain	ENSG00000241479	ENSG00000241479	complete gene
3	168718174	174087012	3	gain	ENSG00000232601	ENSG00000232601	complete gene
3	168718174	174087012	3	gain	PHC3	ENSG00000173889	complete gene
3	168718174	174087012	3	gain	ENSG00000246811	ENSG00000246811	complete gene
3	168718174	174087012	3	gain	TNIK	ENSG00000154310	complete gene
3	168718174	174087012	3	gain	ENSG00000243398	ENSG00000243398	complete gene
3	168718174	174087012	3	gain	ENSG00000244039	ENSG00000244039	complete gene
3	168718174	174087012	3	gain	FNDC3B	ENSG00000075420	complete gene
3	168718174	174087012	3	gain	MECOM	ENSG00000085276	complete gene
3	168718174	174087012	3	gain	MYNN	ENSG00000085274	complete gene
3	168718174	174087012	3	gain	TMEM212	ENSG00000186329	complete gene
3	168718174	174087012	3	gain	SLC7A14	ENSG00000013293	complete gene
3	168718174	174087012	3	gain	CLDN11	ENSG00000013297	complete gene
3	168718174	174087012	3	gain	ENSG00000239219	ENSG00000239219	complete gene
3	168718174	174087012	3	gain	SEC62	ENSG00000008952	complete gene
3	168718174	174087012	3	gain	ENSG00000237473	ENSG00000237473	complete gene
3	168718174	174087012	3	gain	MIR569	ENSG00000207963	complete gene
3	168718174	174087012	3	gain	LRRC31	ENSG00000114248	complete gene
3	168718174	174087012	3	gain	ENSG00000252982	ENSG00000252982	complete gene
3	168718174	174087012	3	gain	ENSG00000200355	ENSG00000200355	complete gene
3	168718174	174087012	3	gain	KRT8P13	ENSG00000241416	complete gene
3	168718174	174087012	3	gain	ENSG00000234717	ENSG00000234717	complete gene
3	168718174	174087012	3	gain	ENSG00000222506	ENSG00000222506	complete gene
3	168718174	174087012	3	gain	ENSG00000237501	ENSG00000237501	complete gene
3	168718174	174087012	3	gain	ENSG00000223387	ENSG00000223387	complete gene
3	168718174	174087012	3	gain	ENSG00000244738	ENSG00000244738	complete gene
3	168718174	174087012	3	gain	ENSG00000242578	ENSG00000242578	complete gene
3	168718174	174087012	3	gain	SAMD7	ENSG00000187033	complete gene
3	168718174	174087012	3	gain	ENSG00000241383	ENSG00000241383	complete gene
3	168718174	174087012	3	gain	ENSG00000237645	ENSG00000237645	complete gene
3	168718174	174087012	3	gain	ENSG00000222411	ENSG00000222411	complete gene
3	168718174	174087012	3	gain	RPL22L1	ENSG00000163584	complete gene
3	168718174	174087012	3	gain	SLC2A2	ENSG00000163581	complete gene
3	168718174	174087012	3	gain	ENSG00000213178	ENSG00000213178	complete gene
3	168718174	174087012	3	gain	PRKCI	ENSG00000163558	complete gene
3	168718174	174087012	3	gain	ENSG00000228213	ENSG00000228213	complete gene
3	168718174	174087012	3	gain	ENSG00000207114	ENSG00000207114	complete gene
3	168718174	174087012	3	gain	ENSG00000200118	ENSG00000200118	complete gene
3	168718174	174087012	3	gain	ENSG00000199488	ENSG00000199488	complete gene
3	168718174	174087012	3	gain	KLF7P1	ENSG00000240704	complete gene
3	168718174	174087012	3	gain	NLGN1	ENSG00000169760	complete gene
3	168718174	174087012	3	gain	GHSR	ENSG00000121853	complete gene
3	168718174	174087012	3	gain	BZW1P1	ENSG00000236686	complete gene
3	168718174	174087012	3	gain	ENSG00000228676	ENSG00000228676	complete gene
3	168718174	174087012	3	gain	ENSG00000237483	ENSG00000237483	complete gene
3	168718174	174087012	3	gain	TNFSF10	ENSG00000121858	complete gene
3	168718174	174087012	3	gain	LRRC34	ENSG00000171757	complete gene
3	168718174	174087012	3	gain	ENSG00000239141	ENSG00000239141	complete gene
3	168718174	174087012	3	gain	GPR160	ENSG00000173890	complete gene
3	168718174	174087012	3	gain	ENSG00000244381	ENSG00000244381	complete gene
3	168718174	174087012	3	gain	ENSG00000252090	ENSG00000252090	complete gene
3	168718174	174087012	3	gain	SPATA16	ENSG00000144962	complete gene
3	168718174	174087012	3	gain	PLD1	ENSG00000075651	complete gene
3	168718174	174087012	3	gain	ENSG00000201342	ENSG00000201342	complete gene
3	168718174	174087012	3	gain	SLC31A1P1	ENSG00000224426	complete gene
3	168718174	174087012	3	gain	TERC	ENSG00000200182	complete gene
3	168718174	174087012	3	gain	ENSG00000234594	ENSG00000234594	complete gene
3	168718174	174087012	3	gain	RNU4-4P	ENSG00000201458	complete gene
3	168718174	174087012	3	gain	ENSG00000183657	ENSG00000183657	complete gene
3	168718174	174087012	3	gain	ENSG00000203443	ENSG00000203443	complete gene
3	168718174	174087012	3	gain	ENSG00000239739	ENSG00000239739	complete gene
3	168718174	174087012	3	gain	ENSG00000238359	ENSG00000238359	complete gene
3	168718174	174087012	3	gain	ENSG00000240497	ENSG00000240497	complete gene
3	168718174	174087012	3	gain	NCEH1	ENSG00000144959	complete gene
3	168718174	174087012	3	gain	ENSG00000184378	ENSG00000184378	complete gene
3	168718174	174087012	3	gain	ENSG00000224611	ENSG00000224611	complete gene
3	168718174	174087012	3	gain	EIF5A2	ENSG00000163577	complete gene
3	168718174	174087012	3	gain	ENSG00000244193	ENSG00000244193	complete gene
3	168718174	174087012	3	gain	ENSG00000227440	ENSG00000227440	complete gene
3	168718174	174087012	3	gain	ENSG00000240373	ENSG00000240373	complete gene
3	168718174	174087012	3	gain	KRT18P43	ENSG00000240128	complete gene
3	168718174	174087012	3	gain	ENSG00000242795	ENSG00000242795	complete gene
3	168718174	174087012	3	gain	ENSG00000213174	ENSG00000213174	complete gene
3	168718174	174087012	3	gain	ENSG00000239628	ENSG00000239628	complete gene
3	168718174	174087012	3	gain	ECT2	ENSG00000114346	complete gene
3	168718174	174087012	3	gain	ENSG00000206777	ENSG00000206777	complete gene
3	168718174	174087012	3	gain	ENSG00000242583	ENSG00000242583	complete gene
3	168718174	174087012	3	gain	ENSG00000199536	ENSG00000199536	complete gene
3	174087106	175201335	3	gain	ENSG00000253020	ENSG00000253020	complete gene
3	174087106	175201335	3	gain	NAALADL2	ENSG00000177694	partial gene
3	174087106	175201335	3	gain	ENSG00000213169	ENSG00000213169	complete gene
3	174087106	175201335	3	gain	ENSG00000230292	ENSG00000230292	complete gene
3	174087106	175201335	3	gain	ENSG00000226779	ENSG00000226779	complete gene
3	174087106	175201335	3	gain	ENSG00000230497	ENSG00000230497	complete gene
3	174087106	175201335	3	gain	ENSG00000199792	ENSG00000199792	complete gene
3	175201506	183690248	3	gain	ENSG00000240063	ENSG00000240063	complete gene
3	175201506	183690248	3	gain	ENSG00000199363	ENSG00000199363	complete gene
3	175201506	183690248	3	gain	ENSG00000252257	ENSG00000252257	complete gene
3	175201506	183690248	3	gain	ENSG00000233885	ENSG00000233885	complete gene
3	175201506	183690248	3	gain	ENSG00000239755	ENSG00000239755	complete gene
3	175201506	183690248	3	gain	ENSG00000216166	ENSG00000216166	complete gene
3	175201506	183690248	3	gain	TBL1XR1	ENSG00000177565	complete gene
3	175201506	183690248	3	gain	GNB4	ENSG00000114450	complete gene
3	175201506	183690248	3	gain	ENSG00000200288	ENSG00000200288	complete gene
3	175201506	183690248	3	gain	ENSG00000237978	ENSG00000237978	complete gene
3	175201506	183690248	3	gain	ENSG00000241473	ENSG00000241473	complete gene
3	175201506	183690248	3	gain	ENSG00000236385	ENSG00000236385	complete gene
3	175201506	183690248	3	gain	DNAJC19	ENSG00000205981	complete gene
3	175201506	183690248	3	gain	KCNMB3	ENSG00000171121	complete gene
3	175201506	183690248	3	gain	ACTL6A	ENSG00000136518	complete gene
3	175201506	183690248	3	gain	ENSG00000243977	ENSG00000243977	complete gene
3	175201506	183690248	3	gain	ENSG00000231888	ENSG00000231888	complete gene
3	175201506	183690248	3	gain	ENSG00000253092	ENSG00000253092	complete gene
3	175201506	183690248	3	gain	USP13	ENSG00000058056	complete gene
3	175201506	183690248	3	gain	ENSG00000243584	ENSG00000243584	complete gene
3	175201506	183690248	3	gain	FLYWCH1P1	ENSG00000239516	complete gene
3	175201506	183690248	3	gain	ENSG00000244589	ENSG00000244589	complete gene
3	175201506	183690248	3	gain	ENSG00000223930	ENSG00000223930	complete gene
3	175201506	183690248	3	gain	NAALADL2	ENSG00000177694	partial gene
3	175201506	183690248	3	gain	ENSG00000222466	ENSG00000222466	complete gene
3	175201506	183690248	3	gain	ENSG00000242539	ENSG00000242539	complete gene
3	175201506	183690248	3	gain	ENSG00000213157	ENSG00000213157	complete gene
3	175201506	183690248	3	gain	ENSG00000213155	ENSG00000213155	complete gene
3	175201506	183690248	3	gain	GAPDHP36	ENSG00000213158	complete gene
3	175201506	183690248	3	gain	ENSG00000202502	ENSG00000202502	complete gene
3	175201506	183690248	3	gain	ENSG00000243341	ENSG00000243341	complete gene
3	175201506	183690248	3	gain	ENSG00000244346	ENSG00000244346	complete gene
3	175201506	183690248	3	gain	ENSG00000201810	ENSG00000201810	complete gene
3	175201506	183690248	3	gain	ENSG00000241098	ENSG00000241098	complete gene
3	175201506	183690248	3	gain	ENSG00000181260	ENSG00000181260	complete gene
3	175201506	183690248	3	gain	MRPL47	ENSG00000136522	complete gene
3	175201506	183690248	3	gain	NDUFB5	ENSG00000136521	complete gene
3	175201506	183690248	3	gain	ENSG00000251730	ENSG00000251730	complete gene
3	175201506	183690248	3	gain	ENSG00000252302	ENSG00000252302	complete gene
3	175201506	183690248	3	gain	ENSG00000203645	ENSG00000203645	complete gene
3	175201506	183690248	3	gain	ENSG00000226782	ENSG00000226782	complete gene
3	175201506	183690248	3	gain	B3GNT5	ENSG00000176597	complete gene
3	175201506	183690248	3	gain	ENSG00000242522	ENSG00000242522	complete gene
3	175201506	183690248	3	gain	ENSG00000252028	ENSG00000252028	complete gene
3	175201506	183690248	3	gain	ENSG00000213165	ENSG00000213165	complete gene
3	175201506	183690248	3	gain	ENSG00000243187	ENSG00000243187	complete gene
3	175201506	183690248	3	gain	ENSG00000231574	ENSG00000231574	complete gene
3	175201506	183690248	3	gain	ENSG00000239774	ENSG00000239774	complete gene
3	175201506	183690248	3	gain	ENSG00000243378	ENSG00000243378	complete gene
3	175201506	183690248	3	gain	ENSG00000228561	ENSG00000228561	complete gene
3	175201506	183690248	3	gain	ENSG00000201648	ENSG00000201648	complete gene
3	175201506	183690248	3	gain	ENSG00000236241	ENSG00000236241	complete gene
3	175201506	183690248	3	gain	ENSG00000242068	ENSG00000242068	complete gene
3	175201506	183690248	3	gain	ENSG00000206932	ENSG00000206932	complete gene
3	175201506	183690248	3	gain	ENSG00000228221	ENSG00000228221	complete gene
3	175201506	183690248	3	gain	ENSG00000228766	ENSG00000228766	complete gene
3	175201506	183690248	3	gain	ENSG00000201957	ENSG00000201957	complete gene
3	175201506	183690248	3	gain	SOX2OT	ENSG00000242808	complete gene
3	175201506	183690248	3	gain	ENSG00000235294	ENSG00000235294	complete gene
3	175201506	183690248	3	gain	ENSG00000242012	ENSG00000242012	complete gene
3	175201506	183690248	3	gain	UBE2V1P2	ENSG00000214192	complete gene
3	175201506	183690248	3	gain	ENSG00000240024	ENSG00000240024	complete gene
3	175201506	183690248	3	gain	ENSG00000244247	ENSG00000244247	complete gene
3	175201506	183690248	3	gain	ENSG00000223941	ENSG00000223941	complete gene
3	175201506	183690248	3	gain	ENSG00000238779	ENSG00000238779	complete gene
3	175201506	183690248	3	gain	ENSG00000199839	ENSG00000199839	complete gene
3	175201506	183690248	3	gain	KLHL6	ENSG00000172578	complete gene
3	175201506	183690248	3	gain	PEX5L	ENSG00000114757	complete gene
3	175201506	183690248	3	gain	FXR1	ENSG00000114416	complete gene
3	175201506	183690248	3	gain	ENSG00000241946	ENSG00000241946	complete gene
3	175201506	183690248	3	gain	DCUN1D1	ENSG00000043093	complete gene
3	175201506	183690248	3	gain	ENSG00000252336	ENSG00000252336	complete gene
3	175201506	183690248	3	gain	ENSG00000239381	ENSG00000239381	complete gene
3	175201506	183690248	3	gain	ENSG00000239805	ENSG00000239805	complete gene
3	175201506	183690248	3	gain	ENSG00000240478	ENSG00000240478	complete gene
3	175201506	183690248	3	gain	ENSG00000241231	ENSG00000241231	complete gene
3	175201506	183690248	3	gain	ENSG00000223715	ENSG00000223715	complete gene
3	175201506	183690248	3	gain	PARL	ENSG00000175193	complete gene
3	175201506	183690248	3	gain	ENSG00000239880	ENSG00000239880	complete gene
3	175201506	183690248	3	gain	ENSG00000229102	ENSG00000229102	complete gene
3	175201506	183690248	3	gain	ENSG00000225790	ENSG00000225790	complete gene
3	175201506	183690248	3	gain	ZMAT3	ENSG00000172667	complete gene
3	175201506	183690248	3	gain	ENSG00000242512	ENSG00000242512	complete gene
3	175201506	183690248	3	gain	ENSG00000225552	ENSG00000225552	complete gene
3	175201506	183690248	3	gain	ENSG00000201229	ENSG00000201229	complete gene
3	175201506	183690248	3	gain	ENSG00000233441	ENSG00000233441	complete gene
3	175201506	183690248	3	gain	ENSG00000231310	ENSG00000231310	complete gene
3	175201506	183690248	3	gain	ASS1P7	ENSG00000236893	complete gene
3	175201506	183690248	3	gain	ENSG00000239255	ENSG00000239255	complete gene
3	175201506	183690248	3	gain	ENSG00000238026	ENSG00000238026	complete gene
3	175201506	183690248	3	gain	ENSG00000244302	ENSG00000244302	complete gene
3	175201506	183690248	3	gain	SOX2	ENSG00000181449	complete gene
3	175201506	183690248	3	gain	ENSG00000201343	ENSG00000201343	complete gene
3	175201506	183690248	3	gain	ENSG00000230362	ENSG00000230362	complete gene
3	175201506	183690248	3	gain	LRRFIP1P1	ENSG00000240429	complete gene
3	175201506	183690248	3	gain	MCCC1	ENSG00000078070	complete gene
3	175201506	183690248	3	gain	CCDC39	ENSG00000145075	complete gene
3	175201506	183690248	3	gain	ENSG00000237806	ENSG00000237806	complete gene
3	175201506	183690248	3	gain	YEATS2	ENSG00000163872	complete gene
3	175201506	183690248	3	gain	ENSG00000201452	ENSG00000201452	complete gene
3	175201506	183690248	3	gain	ENSG00000200616	ENSG00000200616	complete gene
3	175201506	183690248	3	gain	ENSG00000245372	ENSG00000245372	complete gene
3	175201506	183690248	3	gain	ATP11B	ENSG00000058063	complete gene
3	175201506	183690248	3	gain	ENSG00000242811	ENSG00000242811	complete gene
3	175201506	183690248	3	gain	ENSG00000225134	ENSG00000225134	complete gene
3	175201506	183690248	3	gain	ENSG00000242140	ENSG00000242140	complete gene
3	175201506	183690248	3	gain	TTC14	ENSG00000163728	complete gene
3	175201506	183690248	3	gain	ABCC5	ENSG00000114770	partial gene
3	175201506	183690248	3	gain	ENSG00000239096	ENSG00000239096	complete gene
3	175201506	183690248	3	gain	ENSG00000200882	ENSG00000200882	complete gene
3	175201506	183690248	3	gain	ENSG00000242183	ENSG00000242183	complete gene
3	175201506	183690248	3	gain	ENSG00000228308	ENSG00000228308	complete gene
3	175201506	183690248	3	gain	ENSG00000199858	ENSG00000199858	complete gene
3	175201506	183690248	3	gain	ENSG00000201822	ENSG00000201822	complete gene
3	175201506	183690248	3	gain	ENSG00000238837	ENSG00000238837	complete gene
3	175201506	183690248	3	gain	MFN1	ENSG00000171109	complete gene
3	175201506	183690248	3	gain	ENSG00000244199	ENSG00000244199	complete gene
3	175201506	183690248	3	gain	PIK3CA	ENSG00000121879	complete gene
3	175201506	183690248	3	gain	ENSG00000234371	ENSG00000234371	complete gene
3	175201506	183690248	3	gain	ENSG00000243557	ENSG00000243557	complete gene
3	175201506	183690248	3	gain	ENSG00000236357	ENSG00000236357	complete gene
3	175201506	183690248	3	gain	ENSG00000241696	ENSG00000241696	complete gene
3	175201506	183690248	3	gain	MAP6D1	ENSG00000180834	complete gene
3	175201506	183690248	3	gain	LAMP3	ENSG00000078081	complete gene
3	175201506	183690248	3	gain	ENSG00000199986	ENSG00000199986	complete gene
3	175201506	183690248	3	gain	ENSG00000243368	ENSG00000243368	complete gene
3	175201506	183690248	3	gain	ENSG00000243799	ENSG00000243799	complete gene
3	175201506	183690248	3	gain	ENSG00000232461	ENSG00000232461	complete gene
3	175201506	183690248	3	gain	ZNF639	ENSG00000121864	complete gene
3	175201506	183690248	3	gain	MCF2L2	ENSG00000053524	complete gene
3	175201506	183690248	3	gain	KCNMB2	ENSG00000197584	complete gene
3	175201506	183690248	3	gain	ENSG00000241715	ENSG00000241715	complete gene
3	175201506	183690248	3	gain	KLHL24	ENSG00000114796	complete gene
3	183690265	184486268	3	gain	EIF2B5	ENSG00000145191	complete gene
3	183690265	184486268	3	gain	ECE2	ENSG00000145194	complete gene
3	183690265	184486268	3	gain	HSP90AA5P	ENSG00000205955	complete gene
3	183690265	184486268	3	gain	CHRD	ENSG00000090539	complete gene
3	183690265	184486268	3	gain	ENSG00000228205	ENSG00000228205	complete gene
3	183690265	184486268	3	gain	POLR2H	ENSG00000163882	complete gene
3	183690265	184486268	3	gain	AP2M1	ENSG00000161203	complete gene
3	183690265	184486268	3	gain	CAMK2N2	ENSG00000163888	complete gene
3	183690265	184486268	3	gain	ENSG00000233576	ENSG00000233576	complete gene
3	183690265	184486268	3	gain	MAGEF1	ENSG00000177383	complete gene
3	183690265	184486268	3	gain	ENSG00000230215	ENSG00000230215	complete gene
3	183690265	184486268	3	gain	ENSG00000229433	ENSG00000229433	partial gene
3	183690265	184486268	3	gain	EEF1A1P8	ENSG00000223529	complete gene
3	183690265	184486268	3	gain	MIR1224	ENSG00000221120	complete gene
3	183690265	184486268	3	gain	DVL3	ENSG00000161202	complete gene
3	183690265	184486268	3	gain	FAM131A	ENSG00000175182	complete gene
3	183690265	184486268	3	gain	VWA5B2	ENSG00000145198	complete gene
3	183690265	184486268	3	gain	ABCF3	ENSG00000161204	complete gene
3	183690265	184486268	3	gain	THPO	ENSG00000090534	complete gene
3	183690265	184486268	3	gain	ENSG00000224153	ENSG00000224153	complete gene
3	183690265	184486268	3	gain	ENSG00000227793	ENSG00000227793	complete gene
3	183690265	184486268	3	gain	HTR3D	ENSG00000186090	complete gene
3	183690265	184486268	3	gain	PSMD2	ENSG00000175166	complete gene
3	183690265	184486268	3	gain	ENSG00000227509	ENSG00000227509	complete gene
3	183690265	184486268	3	gain	ENSG00000238020	ENSG00000238020	complete gene
3	183690265	184486268	3	gain	ENSG00000207351	ENSG00000207351	complete gene
3	183690265	184486268	3	gain	ENSG00000223882	ENSG00000223882	complete gene
3	183690265	184486268	3	gain	SNORD66	ENSG00000212158	complete gene
3	183690265	184486268	3	gain	ABCC5	ENSG00000114770	partial gene
3	183690265	184486268	3	gain	EIF4G1	ENSG00000114867	complete gene
3	183690265	184486268	3	gain	HTR3C	ENSG00000178084	complete gene
3	183690265	184486268	3	gain	HTR3E	ENSG00000186038	complete gene
3	183690265	184486268	3	gain	ALG3	ENSG00000214160	complete gene
3	183690265	184486268	3	gain	CLCN2	ENSG00000114859	complete gene
3	183690265	184486268	3	gain	EPHB3	ENSG00000182580	complete gene
3	184486297	186388028	3	gain	AHSG	ENSG00000145192	complete gene
3	184486297	186388028	3	gain	VPS8	ENSG00000156931	complete gene
3	184486297	186388028	3	gain	ENSG00000226859	ENSG00000226859	complete gene
3	184486297	186388028	3	gain	SENP2	ENSG00000163904	complete gene
3	184486297	186388028	3	gain	FETUB	ENSG00000090512	complete gene
3	184486297	186388028	3	gain	ENSG00000223358	ENSG00000223358	complete gene
3	184486297	186388028	3	gain	TRA2B	ENSG00000136527	complete gene
3	184486297	186388028	3	gain	ENSG00000249214	ENSG00000249214	complete gene
3	184486297	186388028	3	gain	IGF2BP2	ENSG00000073792	complete gene
3	184486297	186388028	3	gain	EHHADH	ENSG00000113790	complete gene
3	184486297	186388028	3	gain	EIF2S2P2	ENSG00000229704	complete gene
3	184486297	186388028	3	gain	ENSG00000171658	ENSG00000171658	complete gene
3	184486297	186388028	3	gain	ENSG00000240958	ENSG00000240958	complete gene
3	184486297	186388028	3	gain	ENSG00000229433	ENSG00000229433	partial gene
3	184486297	186388028	3	gain	ENSG00000236489	ENSG00000236489	complete gene
3	184486297	186388028	3	gain	CRYGS	ENSG00000213139	complete gene
3	184486297	186388028	3	gain	ETV5	ENSG00000244405	complete gene
3	184486297	186388028	3	gain	ENSG00000244403	ENSG00000244403	complete gene
3	184486297	186388028	3	gain	C3orf70	ENSG00000187068	complete gene
3	184486297	186388028	3	gain	LIPH	ENSG00000163898	complete gene
3	184486297	186388028	3	gain	ENSG00000234197	ENSG00000234197	complete gene
3	184486297	186388028	3	gain	DGKG	ENSG00000058866	complete gene
3	184486297	186388028	3	gain	ENSG00000239146	ENSG00000239146	complete gene
3	184486297	186388028	3	gain	ENSG00000236524	ENSG00000236524	complete gene
3	184486297	186388028	3	gain	DNAJB11	ENSG00000090520	complete gene
3	184486297	186388028	3	gain	ENSG00000229638	ENSG00000229638	complete gene
3	184486297	186388028	3	gain	ENSG00000234548	ENSG00000234548	complete gene
3	184486297	186388028	3	gain	TMEM41A	ENSG00000163900	complete gene
3	184486297	186388028	3	gain	C3orf65	ENSG00000163915	complete gene
3	184486297	186388028	3	gain	HRG	ENSG00000113905	partial gene
3	184486297	186388028	3	gain	MAP3K13	ENSG00000073803	complete gene
3	184486297	186388028	3	gain	ENSG00000229354	ENSG00000229354	complete gene
3	184486297	186388028	3	gain	TBCCD1	ENSG00000113838	complete gene
3	184486297	186388028	3	gain	ENSG00000224406	ENSG00000224406	complete gene
3	186388810	186417883	3	gain	ENSG00000225175	ENSG00000225175	complete gene
3	186388810	186417883	3	gain	ENSG00000226724	ENSG00000226724	partial gene
3	186388810	186417883	3	gain	HRG	ENSG00000113905	partial gene
3	186418718	188061714	3	gain	RTP1	ENSG00000175077	complete gene
3	186418718	188061714	3	gain	SST	ENSG00000157005	complete gene
3	186418718	188061714	3	gain	ENSG00000231724	ENSG00000231724	complete gene
3	186418718	188061714	3	gain	RPL39L	ENSG00000163923	complete gene
3	186418718	188061714	3	gain	RTP4	ENSG00000136514	complete gene
3	186418718	188061714	3	gain	ENSG00000226482	ENSG00000226482	complete gene
3	186418718	188061714	3	gain	ENSG00000236479	ENSG00000236479	complete gene
3	186418718	188061714	3	gain	MASP1	ENSG00000127241	complete gene
3	186418718	188061714	3	gain	BCL6	ENSG00000113916	complete gene
3	186418718	188061714	3	gain	ENSG00000197099	ENSG00000197099	complete gene
3	186418718	188061714	3	gain	ENSG00000200418	ENSG00000200418	complete gene
3	186418718	188061714	3	gain	ENSG00000224049	ENSG00000224049	complete gene
3	186418718	188061714	3	gain	ENSG00000236864	ENSG00000236864	complete gene
3	186418718	188061714	3	gain	RTP2	ENSG00000198471	complete gene
3	186418718	188061714	3	gain	ENSG00000223401	ENSG00000223401	complete gene
3	186418718	188061714	3	gain	ST6GAL1	ENSG00000073849	complete gene
3	186418718	188061714	3	gain	ENSG00000200320	ENSG00000200320	complete gene
3	186418718	188061714	3	gain	ENSG00000226652	ENSG00000226652	complete gene
3	186418718	188061714	3	gain	ENSG00000238942	ENSG00000238942	complete gene
3	186418718	188061714	3	gain	ENSG00000213132	ENSG00000213132	complete gene
3	186418718	188061714	3	gain	RFC4	ENSG00000163918	complete gene
3	186418718	188061714	3	gain	ENSG00000228804	ENSG00000228804	complete gene
3	186418718	188061714	3	gain	ENSG00000226724	ENSG00000226724	partial gene
3	186418718	188061714	3	gain	ENSG00000224187	ENSG00000224187	complete gene
3	186418718	188061714	3	gain	KNG1	ENSG00000113889	complete gene
3	186418718	188061714	3	gain	LPP	ENSG00000145012	partial gene
3	186418718	188061714	3	gain	EIF4A2	ENSG00000156976	complete gene
3	186418718	188061714	3	gain	ENSG00000230951	ENSG00000230951	complete gene
3	186418718	188061714	3	gain	ENSG00000198491	ENSG00000198491	complete gene
3	186418718	188061714	3	gain	ENSG00000233565	ENSG00000233565	complete gene
3	186418718	188061714	3	gain	ENSG00000228952	ENSG00000228952	complete gene
3	186418718	188061714	3	gain	ENSG00000203632	ENSG00000203632	complete gene
3	186418718	188061714	3	gain	ENSG00000223803	ENSG00000223803	complete gene
3	186418718	188061714	3	gain	ADIPOQ	ENSG00000181092	complete gene
3	186418718	188061714	3	gain	ENSG00000239093	ENSG00000239093	complete gene
3	186418718	188061714	3	gain	ENSG00000231982	ENSG00000231982	complete gene
3	186418718	188061714	3	gain	ENSG00000225058	ENSG00000225058	complete gene
3	186418718	188061714	3	gain	ENSG00000207505	ENSG00000207505	complete gene
3	186418718	188061714	3	gain	ENSG00000232233	ENSG00000232233	complete gene
3	186418718	188061714	3	gain	ENSG00000236412	ENSG00000236412	complete gene
3	186418718	188061714	3	gain	ENSG00000234238	ENSG00000234238	complete gene
3	186418718	188061714	3	gain	SNORA81	ENSG00000221420	complete gene
3	188117317	191403060	3	gain	ENSG00000241587	ENSG00000241587	complete gene
3	188117317	191403060	3	gain	TP63	ENSG00000073282	complete gene
3	188117317	191403060	3	gain	ENSG00000238077	ENSG00000238077	complete gene
3	188117317	191403060	3	gain	ENSG00000223812	ENSG00000223812	complete gene
3	188117317	191403060	3	gain	MIR944	ENSG00000216058	complete gene
3	188117317	191403060	3	gain	LEPREL1	ENSG00000090530	complete gene
3	188117317	191403060	3	gain	CCDC50	ENSG00000152492	complete gene
3	188117317	191403060	3	gain	ENSG00000228730	ENSG00000228730	complete gene
3	188117317	191403060	3	gain	ENSG00000223117	ENSG00000223117	complete gene
3	188117317	191403060	3	gain	TPRG1	ENSG00000188001	complete gene
3	188117317	191403060	3	gain	IL1RAP	ENSG00000196083	complete gene
3	188117317	191403060	3	gain	PYDC2	ENSG00000253548	complete gene
3	188117317	191403060	3	gain	GCNT1P3	ENSG00000231047	complete gene
3	188117317	191403060	3	gain	CLDN16	ENSG00000113946	complete gene
3	188117317	191403060	3	gain	ENSG00000227971	ENSG00000227971	complete gene
3	188117317	191403060	3	gain	ENSG00000201860	ENSG00000201860	complete gene
3	188117317	191403060	3	gain	ENSG00000234076	ENSG00000234076	complete gene
3	188117317	191403060	3	gain	ENSG00000200270	ENSG00000200270	complete gene
3	188117317	191403060	3	gain	ENSG00000224563	ENSG00000224563	complete gene
3	188117317	191403060	3	gain	LPP	ENSG00000145012	partial gene
3	188117317	191403060	3	gain	ENSG00000233308	ENSG00000233308	complete gene
3	188117317	191403060	3	gain	ENSG00000225764	ENSG00000225764	complete gene
3	188117317	191403060	3	gain	ENSG00000230077	ENSG00000230077	complete gene
3	188117317	191403060	3	gain	ENSG00000240784	ENSG00000240784	complete gene
3	188117317	191403060	3	gain	ENSG00000236182	ENSG00000236182	complete gene
3	188117317	191403060	3	gain	ENSG00000214147	ENSG00000214147	complete gene
3	188117317	191403060	3	gain	CLDN1	ENSG00000163347	complete gene
3	188117317	191403060	3	gain	ENSG00000205835	ENSG00000205835	complete gene
3	188117317	191403060	3	gain	CCT6P4	ENSG00000232610	complete gene
3	188117317	191403060	3	gain	ENSG00000221856	ENSG00000221856	complete gene
3	188117317	191403060	3	gain	ENSG00000212489	ENSG00000212489	complete gene
3	188117317	191403060	3	gain	MIR28	ENSG00000207651	complete gene
3	188117317	191403060	3	gain	OSTN	ENSG00000188729	complete gene
3	188117317	191403060	3	gain	UTS2D	ENSG00000188958	complete gene
3	188117317	191403060	3	gain	ENSG00000252733	ENSG00000252733	complete gene
3	188117317	191403060	3	gain	TMEM207	ENSG00000198398	complete gene
3	188117317	191403060	3	gain	ENSG00000230115	ENSG00000230115	complete gene
3	188117317	191403060	3	gain	ENSG00000247017	ENSG00000247017	complete gene
3	191460727	194976478	3	gain	CPN2	ENSG00000178772	complete gene
3	191460727	194976478	3	gain	ENSG00000231383	ENSG00000231383	complete gene
3	191460727	194976478	3	gain	LSG1	ENSG00000041802	complete gene
3	191460727	194976478	3	gain	ENSG00000238902	ENSG00000238902	complete gene
3	191460727	194976478	3	gain	ENSG00000220985	ENSG00000220985	complete gene
3	191460727	194976478	3	gain	ENSG00000223986	ENSG00000223986	complete gene
3	191460727	194976478	3	gain	ENSG00000234805	ENSG00000234805	complete gene
3	191460727	194976478	3	gain	TMEM44	ENSG00000145014	complete gene
3	191460727	194976478	3	gain	ENSG00000233058	ENSG00000233058	complete gene
3	191460727	194976478	3	gain	ENSG00000221718	ENSG00000221718	complete gene
3	191460727	194976478	3	gain	ENSG00000240295	ENSG00000240295	complete gene
3	191460727	194976478	3	gain	HES1	ENSG00000114315	complete gene
3	191460727	194976478	3	gain	ENSG00000229334	ENSG00000229334	complete gene
3	191460727	194976478	3	gain	ENSG00000252053	ENSG00000252053	complete gene
3	191460727	194976478	3	gain	ENSG00000229964	ENSG00000229964	complete gene
3	191460727	194976478	3	gain	ENSG00000232874	ENSG00000232874	complete gene
3	191460727	194976478	3	gain	ENSG00000232873	ENSG00000232873	complete gene
3	191460727	194976478	3	gain	ENSG00000238043	ENSG00000238043	complete gene
3	191460727	194976478	3	gain	ENSG00000232353	ENSG00000232353	complete gene
3	191460727	194976478	3	gain	ENSG00000242201	ENSG00000242201	complete gene
3	191460727	194976478	3	gain	ENSG00000226709	ENSG00000226709	complete gene
3	191460727	194976478	3	gain	ENSG00000231770	ENSG00000231770	complete gene
3	191460727	194976478	3	gain	ENSG00000228271	ENSG00000228271	complete gene
3	191460727	194976478	3	gain	ENSG00000216020	ENSG00000216020	complete gene
3	191460727	194976478	3	gain	ENSG00000206600	ENSG00000206600	complete gene
3	191460727	194976478	3	gain	ENSG00000230126	ENSG00000230126	complete gene
3	191460727	194976478	3	gain	ATP13A4	ENSG00000127249	complete gene
3	191460727	194976478	3	gain	ATP13A5	ENSG00000187527	complete gene
3	191460727	194976478	3	gain	ENSG00000237222	ENSG00000237222	complete gene
3	191460727	194976478	3	gain	ENSG00000244314	ENSG00000244314	complete gene
3	191460727	194976478	3	gain	ENSG00000238097	ENSG00000238097	complete gene
3	191460727	194976478	3	gain	FGF12	ENSG00000114279	complete gene
3	191460727	194976478	3	gain	ENSG00000236297	ENSG00000236297	complete gene
3	191460727	194976478	3	gain	ENSG00000232130	ENSG00000232130	complete gene
3	191460727	194976478	3	gain	ENSG00000243991	ENSG00000243991	complete gene
3	191460727	194976478	3	gain	HRASLS	ENSG00000127252	complete gene
3	191460727	194976478	3	gain	ENSG00000244675	ENSG00000244675	complete gene
3	191460727	194976478	3	gain	ENSG00000236508	ENSG00000236508	complete gene
3	191460727	194976478	3	gain	ATP13A3	ENSG00000133657	complete gene
3	191460727	194976478	3	gain	ENSG00000225473	ENSG00000225473	complete gene
3	191460727	194976478	3	gain	OPA1	ENSG00000198836	complete gene
3	191460727	194976478	3	gain	ENSG00000200184	ENSG00000200184	complete gene
3	191460727	194976478	3	gain	FAM43A	ENSG00000185112	complete gene
3	191460727	194976478	3	gain	ENSG00000229155	ENSG00000229155	complete gene
3	191460727	194976478	3	gain	ENSG00000230102	ENSG00000230102	complete gene
3	191460727	194976478	3	gain	ENSG00000240226	ENSG00000240226	complete gene
3	191460727	194976478	3	gain	ENSG00000222583	ENSG00000222583	complete gene
3	191460727	194976478	3	gain	ENSG00000233303	ENSG00000233303	complete gene
3	191460727	194976478	3	gain	ENSG00000238031	ENSG00000238031	complete gene
3	191460727	194976478	3	gain	ENSG00000214145	ENSG00000214145	complete gene
3	191460727	194976478	3	gain	ENSG00000214146	ENSG00000214146	complete gene
3	191460727	194976478	3	gain	ENSG00000233987	ENSG00000233987	complete gene
3	191460727	194976478	3	gain	C3orf21	ENSG00000173950	partial gene
3	191460727	194976478	3	gain	ENSG00000207370	ENSG00000207370	complete gene
3	191460727	194976478	3	gain	LRRC15	ENSG00000172061	complete gene
3	191460727	194976478	3	gain	GP5	ENSG00000178732	complete gene
3	191460727	194976478	3	gain	ENSG00000225742	ENSG00000225742	complete gene
3	191460727	194976478	3	gain	C3orf59	ENSG00000180611	complete gene
3	191460727	194976478	3	gain	ENSG00000230266	ENSG00000230266	complete gene
3	191460727	194976478	3	gain	ENSG00000244576	ENSG00000244576	complete gene
3	191460727	194976478	3	gain	ENSG00000230401	ENSG00000230401	complete gene
3	191460727	194976478	3	gain	ENSG00000224855	ENSG00000224855	complete gene
3	191460727	194976478	3	gain	ENSG00000237653	ENSG00000237653	complete gene
3	191460727	194976478	3	gain	ENSG00000224403	ENSG00000224403	complete gene
3	191460727	194976478	3	gain	VEZF1L1	ENSG00000236229	complete gene
3	194976891	195165211	4	gain	ENSG00000227433	ENSG00000227433	complete gene
3	194976891	195165211	4	gain	ACAP2	ENSG00000114331	complete gene
3	194976891	195165211	4	gain	ENSG00000207368	ENSG00000207368	complete gene
3	194976891	195165211	4	gain	C3orf21	ENSG00000173950	partial gene
3	194976891	195165211	4	gain	ENSG00000229325	ENSG00000229325	complete gene
3	195166449	195884839	3	gain	ENSG00000236425	ENSG00000236425	complete gene
3	195166449	195884839	3	gain	ENSG00000244385	ENSG00000244385	complete gene
3	195166449	195884839	3	gain	ENSG00000242086	ENSG00000242086	complete gene
3	195166449	195884839	3	gain	ENSG00000223783	ENSG00000223783	complete gene
3	195166449	195884839	3	gain	ENSG00000228413	ENSG00000228413	complete gene
3	195166449	195884839	3	gain	ENSG00000231443	ENSG00000231443	complete gene
3	195166449	195884839	3	gain	TNK2	ENSG00000061938	complete gene
3	195166449	195884839	3	gain	TFRC	ENSG00000072274	complete gene
3	195166449	195884839	3	gain	ENSG00000224652	ENSG00000224652	partial gene
3	195166449	195884839	3	gain	ENSG00000252174	ENSG00000252174	complete gene
3	195166449	195884839	3	gain	ENSG00000248855	ENSG00000248855	complete gene
3	195166449	195884839	3	gain	ENSG00000249796	ENSG00000249796	complete gene
3	195166449	195884839	3	gain	ENSG00000243990	ENSG00000243990	complete gene
3	195166449	195884839	3	gain	ENSG00000224769	ENSG00000224769	complete gene
3	195166449	195884839	3	gain	ENSG00000239122	ENSG00000239122	complete gene
3	195166449	195884839	3	gain	ENSG00000235836	ENSG00000235836	complete gene
3	195166449	195884839	3	gain	MUC4	ENSG00000145113	complete gene
3	195166449	195884839	3	gain	ENSG00000231464	ENSG00000231464	complete gene
3	195166449	195884839	3	gain	ENSG00000236844	ENSG00000236844	complete gene
3	195166449	195884839	3	gain	ENSG00000223711	ENSG00000223711	complete gene
3	195166449	195884839	3	gain	ENSG00000203630	ENSG00000203630	complete gene
3	195166449	195884839	3	gain	ENSG00000254259	ENSG00000254259	complete gene
3	195166449	195884839	3	gain	ENSG00000237066	ENSG00000237066	complete gene
3	195166449	195884839	3	gain	ENSG00000224872	ENSG00000224872	complete gene
3	195166449	195884839	3	gain	ENSG00000252620	ENSG00000252620	complete gene
3	195166449	195884839	3	gain	MUC20	ENSG00000176945	complete gene
3	195166449	195884839	3	gain	ENSG00000229178	ENSG00000229178	complete gene
3	195166449	195884839	3	gain	APOD	ENSG00000189058	complete gene
3	195166449	195884839	3	gain	MIR570	ENSG00000207650	complete gene
3	195166449	195884839	3	gain	ENSG00000242772	ENSG00000242772	complete gene
3	195166449	195884839	3	gain	ENSG00000224614	ENSG00000224614	complete gene
3	195166449	195884839	3	gain	ENSG00000249598	ENSG00000249598	complete gene
3	195166449	195884839	3	gain	ENSG00000226155	ENSG00000226155	complete gene
3	195166449	195884839	3	gain	SDHAP1	ENSG00000185485	complete gene
3	195166449	195884839	3	gain	SDHAP2	ENSG00000215837	complete gene
3	195166449	195884839	3	gain	PPP1R2	ENSG00000184203	complete gene
3	195885160	195926090	4	gain	ENSG00000224652	ENSG00000224652	partial gene
3	195885160	195926090	4	gain	ZDHHC19	ENSG00000163958	partial gene
3	195926234	197724348	3	gain	NCBP2	ENSG00000114503	complete gene
3	195926234	197724348	3	gain	ENSG00000237418	ENSG00000237418	complete gene
3	195926234	197724348	3	gain	LRRC33	ENSG00000174004	complete gene
3	195926234	197724348	3	gain	LMLN	ENSG00000185621	partial gene
3	195926234	197724348	3	gain	BDH1	ENSG00000161267	complete gene
3	195926234	197724348	3	gain	ENSG00000225822	ENSG00000225822	complete gene
3	195926234	197724348	3	gain	ENSG00000235126	ENSG00000235126	complete gene
3	195926234	197724348	3	gain	ENSG00000235897	ENSG00000235897	complete gene
3	195926234	197724348	3	gain	DLG1	ENSG00000075711	complete gene
3	195926234	197724348	3	gain	ENSG00000239604	ENSG00000239604	complete gene
3	195926234	197724348	3	gain	RNU6-42	ENSG00000206892	complete gene
3	195926234	197724348	3	gain	ENSG00000206644	ENSG00000206644	complete gene
3	195926234	197724348	3	gain	ENSG00000227375	ENSG00000227375	complete gene
3	195926234	197724348	3	gain	MFI2	ENSG00000163975	complete gene
3	195926234	197724348	3	gain	RPL35A	ENSG00000182899	complete gene
3	195926234	197724348	3	gain	ENSG00000199306	ENSG00000199306	complete gene
3	195926234	197724348	3	gain	SENP5	ENSG00000119231	complete gene
3	195926234	197724348	3	gain	ENSG00000250211	ENSG00000250211	complete gene
3	195926234	197724348	3	gain	IQCG	ENSG00000114473	complete gene
3	195926234	197724348	3	gain	PCYT1A	ENSG00000161217	complete gene
3	195926234	197724348	3	gain	ENSG00000213519	ENSG00000213519	complete gene
3	195926234	197724348	3	gain	ENSG00000234136	ENSG00000234136	complete gene
3	195926234	197724348	3	gain	ENSG00000229912	ENSG00000229912	complete gene
3	195926234	197724348	3	gain	ENSG00000236833	ENSG00000236833	complete gene
3	195926234	197724348	3	gain	MIR922	ENSG00000216042	complete gene
3	195926234	197724348	3	gain	C3orf43	ENSG00000214097	complete gene
3	195926234	197724348	3	gain	ENSG00000241868	ENSG00000241868	complete gene
3	195926234	197724348	3	gain	ENSG00000249626	ENSG00000249626	complete gene
3	195926234	197724348	3	gain	KIAA0226	ENSG00000145016	complete gene
3	195926234	197724348	3	gain	RNF168	ENSG00000163961	complete gene
3	195926234	197724348	3	gain	ENSG00000212146	ENSG00000212146	complete gene
3	195926234	197724348	3	gain	ENSG00000230732	ENSG00000230732	complete gene
3	195926234	197724348	3	gain	ENSG00000225240	ENSG00000225240	complete gene
3	195926234	197724348	3	gain	ENSG00000201622	ENSG00000201622	complete gene
3	195926234	197724348	3	gain	UBXN7	ENSG00000163960	complete gene
3	195926234	197724348	3	gain	ENSG00000202181	ENSG00000202181	complete gene
3	195926234	197724348	3	gain	ENSG00000213358	ENSG00000213358	complete gene
3	195926234	197724348	3	gain	PIGZ	ENSG00000119227	complete gene
3	195926234	197724348	3	gain	ENSG00000238491	ENSG00000238491	complete gene
3	195926234	197724348	3	gain	ENSG00000201441	ENSG00000201441	complete gene
3	195926234	197724348	3	gain	ENSG00000234742	ENSG00000234742	complete gene
3	195926234	197724348	3	gain	ENSG00000226345	ENSG00000226345	complete gene
3	195926234	197724348	3	gain	ENSG00000222335	ENSG00000222335	complete gene
3	195926234	197724348	3	gain	C3orf34	ENSG00000174007	complete gene
3	195926234	197724348	3	gain	ENSG00000233487	ENSG00000233487	complete gene
3	195926234	197724348	3	gain	ENSG00000252195	ENSG00000252195	complete gene
3	195926234	197724348	3	gain	WDR53	ENSG00000185798	complete gene
3	195926234	197724348	3	gain	ENSG00000214135	ENSG00000214135	complete gene
3	195926234	197724348	3	gain	ENSG00000228109	ENSG00000228109	complete gene
3	195926234	197724348	3	gain	PIGX	ENSG00000163964	complete gene
3	195926234	197724348	3	gain	TCTEX1D2	ENSG00000213123	complete gene
3	195926234	197724348	3	gain	ENSG00000228028	ENSG00000228028	complete gene
3	195926234	197724348	3	gain	ENSG00000232065	ENSG00000232065	complete gene
3	195926234	197724348	3	gain	TM4SF19	ENSG00000145107	complete gene
3	195926234	197724348	3	gain	ENSG00000246832	ENSG00000246832	complete gene
3	195926234	197724348	3	gain	ENSG00000224694	ENSG00000224694	complete gene
3	195926234	197724348	3	gain	ENSG00000237167	ENSG00000237167	complete gene
[truncated: 6,843 more rows]
