# Supplementary material for: Using the MCF10A/MCF10CA1a Breast Cancer Progression Cell Line Model to Investigate the Effect of Active, Mutant Forms of EGFR in Breast Cancer Development and Treatment Using Gefitinib
Source: PLoS One. 2015 May 13;10(5):e0125232. doi: 10.1371/journal.pone.0125232 (PMC4430383; doi:10.1371/journal.pone.0125232)
Supplement: S3 Table — (XLSX) [file pone.0125232.s009.xlsx]

## Sheet: Sheet1
Table S3. Summary of genes with copy number variations in MCF10A and MCF10CA1a cells.
Gene	Cell line	Gain/loss in MCF10A	Gain/loss in MCF10CA1a
DOCK8	MCF10CA1a		8
PAPPA	MCF10CA1a		8
DDX58	MCF10CA1a		7
HLA-DRB5	MCF10CA1a		7
EN2	MCF10CA1a		6
MIR33B	MCF10CA1a		6
NACC2	MCF10CA1a		6
SREBF1	MCF10CA1a		6
TOM1L2	MCF10CA1a		6
BHLHA15	MCF10CA1a		5
CARD9	MCF10CA1a		5
DNLZ	MCF10CA1a		5
GPSM1	MCF10CA1a		5
LRRC45	MCF10CA1a		5
RAC3	MCF10CA1a		5
RXRA	MCF10CA1a		5
SDCCAG3	MCF10CA1a		5
SNAPC4	MCF10CA1a		5
STRA13	MCF10CA1a		5
TECPR1	MCF10CA1a		5
ABCA2	MCF10CA1a		4
ACAP2	MCF10CA1a		4
ACER2	MCF10CA1a		4
ADAMTSL1	MCF10CA1a		4
AGPAT2	MCF10CA1a		4
AK3	MCF10CA1a		4
AK4P4	MCF10CA1a		4
ALKBH5	MCF10CA1a		4
ANAPC16	MCF10CA1a		4
ANAPC2	MCF10CA1a		4
ARL6IP5	MCF10CA1a		4
ASCC1	MCF10CA1a		4
ASS1	MCF10CA1a		4
ATP6V1G1P3	MCF10CA1a		4
ATPAF2	MCF10CA1a		4
BNC2	MCF10CA1a		4
BRD3	MCF10CA1a		4
C10orf105	MCF10CA1a		4
C10orf54	MCF10CA1a		4
C17orf39	MCF10CA1a		4
C20orf166	MCF10CA1a		4
C20orf200	MCF10CA1a		4
C5orf24	MCF10CA1a		4
C8G	MCF10CA1a		4
C9orf123	MCF10CA1a		4
C9orf139	MCF10CA1a		4
C9orf140	MCF10CA1a		4
C9orf141	MCF10CA1a		4
C9orf142	MCF10CA1a		4
C9orf146	MCF10CA1a		4
C9orf150	MCF10CA1a		4
C9orf167	MCF10CA1a		4
C9orf169	MCF10CA1a		4
C9orf172	MCF10CA1a		4
C9orf173	MCF10CA1a		4
C9orf46	MCF10CA1a		4
C9orf68	MCF10CA1a		4
C9orf70	MCF10CA1a		4
C9orf86	MCF10CA1a		4
C9orf92	MCF10CA1a		4
C9orf93	MCF10CA1a		4
CABP7	MCF10CA1a		4
CARM1P1	MCF10CA1a		4
CCDC109A	MCF10CA1a		4
CD274	MCF10CA1a		4
CDC37L1	MCF10CA1a		4
CDH23	MCF10CA1a		4
CER1	MCF10CA1a		4
CHST3	MCF10CA1a		4
CLIC3	MCF10CA1a		4
CNTLN	MCF10CA1a		4
COBRA1	MCF10CA1a		4
CRB2	MCF10CA1a		4
DDIT4	MCF10CA1a		4
DENND1A	MCF10CA1a		4
DENND4C	MCF10CA1a		4
DMRT1	MCF10CA1a		4
DMRT2	MCF10CA1a		4
DMRT3	MCF10CA1a		4
DNAJB12	MCF10CA1a		4
DNAJC9	MCF10CA1a		4
DPP7	MCF10CA1a		4
DRG2	MCF10CA1a		4
ECD	MCF10CA1a		4
EDF1	MCF10CA1a		4
EGFL7	MCF10CA1a		4
ENTPD2	MCF10CA1a		4
ERMP1	MCF10CA1a		4
EVPLL	MCF10CA1a		4
EXD3	MCF10CA1a		4
FAM149B1	MCF10CA1a		4
FAM154A	MCF10CA1a		4
FAM166A	MCF10CA1a		4
FAM18B1	MCF10CA1a		4
FAM69B	MCF10CA1a		4
FAM83G	MCF10CA1a		4
FAM84B	MCF10CA1a		4
FBXW10	MCF10CA1a		4
FBXW5	MCF10CA1a		4
FLII	MCF10CA1a		4
FOXO3B	MCF10CA1a		4
FREM1	MCF10CA1a		4
FTH1P12	MCF10CA1a		4
FUT7	MCF10CA1a		4
GAP43	MCF10CA1a		4
GATA5	MCF10CA1a		4
GLDC	MCF10CA1a		4
GLIS3	MCF10CA1a		4
GRAP	MCF10CA1a		4
GRIN1	MCF10CA1a		4
HAUS6	MCF10CA1a		4
HES5	MCF10CA1a		4
HMGN2L	MCF10CA1a		4
ID4	MCF10CA1a		4
IL33	MCF10CA1a		4
INSL4	MCF10CA1a		4
INSL6	MCF10CA1a		4
JAK2	MCF10CA1a		4
KANK1	MCF10CA1a		4
KCNV2	MCF10CA1a		4
KDM4C	MCF10CA1a		4
KDM4C	MCF10CA1a		4
KIAA0020	MCF10CA1a		4
KIAA1432	MCF10CA1a		4
KIAA1797	MCF10CA1a		4
KIAA1984	MCF10CA1a		4
KIAA2026	MCF10CA1a		4
KRT16P1	MCF10CA1a		4
KRT16P4	MCF10CA1a		4
KRT42P	MCF10CA1a		4
LCN10	MCF10CA1a		4
LCN12	MCF10CA1a		4
LCN15	MCF10CA1a		4
LCN6	MCF10CA1a		4
LCN8	MCF10CA1a		4
LCNL1	MCF10CA1a		4
LDHAP4	MCF10CA1a		4
LGALS9C	MCF10CA1a		4
LLGL1	MCF10CA1a		4
LMOD3	MCF10CA1a		4
LRRC26	MCF10CA1a		4
LRRC48	MCF10CA1a		4
MAMDC4	MCF10CA1a		4
MAN1B1	MCF10CA1a		4
MED9	MCF10CA1a		4
MIR101-2	MCF10CA1a		4
MIR1-1	MCF10CA1a		4
MIR1204	MCF10CA1a		4
MIR1205	MCF10CA1a		4
MIR1207	MCF10CA1a		4
MIR1208	MCF10CA1a		4
MIR126	MCF10CA1a		4
MIR133A2	MCF10CA1a		4
MIR491	MCF10CA1a		4
MLANA	MCF10CA1a		4
MLLT3	MCF10CA1a		4
MPDZ	MCF10CA1a		4
MPP1	MCF10CA1a		4
MYC	MCF10CA1a		4
MYO15A	MCF10CA1a		4
NCLP1	MCF10CA1a		4
NCRNA00094	MCF10CA1a		4
NCRNA00223	MCF10CA1a		4
NDOR1	MCF10CA1a		4
NFIB	MCF10CA1a		4
NPDC1	MCF10CA1a		4
NRARP	MCF10CA1a		4
NT5M	MCF10CA1a		4
NUDT13	MCF10CA1a		4
OIT3	MCF10CA1a		4
P4HA1	MCF10CA1a		4
PABPC1P11	MCF10CA1a		4
PANK4	MCF10CA1a		4
PCBD2	MCF10CA1a		4
PDCD1LG2	MCF10CA1a		4
PEMT	MCF10CA1a		4
PHPT1	MCF10CA1a		4
PLA2G12B	MCF10CA1a		4
PLCH2	MCF10CA1a		4
PLIN2	MCF10CA1a		4
POU5F1B	MCF10CA1a		4
PPAPDC2	MCF10CA1a		4
PRPSAP2	MCF10CA1a		4
PSAP	MCF10CA1a		4
PSIP1	MCF10CA1a		4
PTGDS	MCF10CA1a		4
PTGES	MCF10CA1a		4
PTPRD	MCF10CA1a		4
PVT1	MCF10CA1a		4
RAI1	MCF10CA1a		4
RAI1	MCF10CA1a		4
RANBP6	MCF10CA1a		4
RASD1	MCF10CA1a		4
RCL1	MCF10CA1a		4
RFX3	MCF10CA1a		4
RLN1	MCF10CA1a		4
RLN2	MCF10CA1a		4
RNF208	MCF10CA1a		4
RNF2P1	MCF10CA1a		4
RNU7-38P	MCF10CA1a		4
RPS26P3	MCF10CA1a		4
RPS6	MCF10CA1a		4
RRAGA	MCF10CA1a		4
SCARNA8	MCF10CA1a		4
SH3GL2	MCF10CA1a		4
SHMT1	MCF10CA1a		4
SLC1A1	MCF10CA1a		4
SLC24A2	MCF10CA1a		4
SLC27A5	MCF10CA1a		4
SLC29A3	MCF10CA1a		4
SLC34A3	MCF10CA1a		4
SLC5A10	MCF10CA1a		4
SMARCA2	MCF10CA1a		4
SMCR2	MCF10CA1a		4
SMCR7	MCF10CA1a		4
SMCR8	MCF10CA1a		4
SNAPC3	MCF10CA1a		4
SNHG7	MCF10CA1a		4
SNORA17	MCF10CA1a		4
SNORA43	MCF10CA1a		4
SNRPEL1	MCF10CA1a		4
SPOCK2	MCF10CA1a		4
SRP68P2	MCF10CA1a		4
SSNA1	MCF10CA1a		4
TBC1D28	MCF10CA1a		4
TMEM141	MCF10CA1a		4
TMEM203	MCF10CA1a		4
TMEM210	MCF10CA1a		4
TMF1	MCF10CA1a		4
TNFRSF14	MCF10CA1a		4
TOP3A	MCF10CA1a		4
TPD52L3	MCF10CA1a		4
TPRN	MCF10CA1a		4
TRAF2	MCF10CA1a		4
TRIM16L	MCF10CA1a		4
TTC39B	MCF10CA1a		4
TUBB2C	MCF10CA1a		4
TXNDC15	MCF10CA1a		4
TYRP1	MCF10CA1a		4
UAP1L1	MCF10CA1a		4
UBA3	MCF10CA1a		4
UHRF2	MCF10CA1a		4
UNC5B	MCF10CA1a		4
VLDLR	MCF10CA1a		4
ZBTB45	MCF10CA1a		4
ZDHHC19	MCF10CA1a		4
ZDHHC21	MCF10CA1a		4
ZMAT5	MCF10CA1a		4
ZNF446	MCF10CA1a		4
A4GNT	MCF10CA1a		3
AADAC	MCF10CA1a		3
AADACL2	MCF10CA1a		3
ABCA1	MCF10CA1a		3
ABCB1	MCF10CA1a		3
ABCB4	MCF10CA1a		3
ABCB8	MCF10CA1a		3
ABCC5	MCF10CA1a		3
ABCC5	MCF10CA1a		3
ABCF2	MCF10CA1a		3
ABCF3	MCF10CA1a		3
ABHD10	MCF10CA1a		3
ABHD11	MCF10CA1a		3
ABHD6	MCF10CA1a		3
ABI3BP	MCF10CA1a		3
ABL1	MCF10CA1a		3
ABO	MCF10CA1a		3
ABP1	MCF10CA1a		3
ABTB1	MCF10CA1a		3
ACAD11	MCF10CA1a		3
ACAD9	MCF10CA1a		3
ACCN3	MCF10CA1a		3
ACHE	MCF10CA1a		3
ACN9	MCF10CA1a		3
ACO1	MCF10CA1a		3
ACOX2	MCF10CA1a		3
ACPL2	MCF10CA1a		3
ACPP	MCF10CA1a		3
ACTG1P1	MCF10CA1a		3
ACTL6A	MCF10CA1a		3
ACTL7A	MCF10CA1a		3
ACTL7B	MCF10CA1a		3
ACTR3B	MCF10CA1a		3
ACTR3C	MCF10CA1a		3
ACTR3P3	MCF10CA1a		3
ADAM22	MCF10CA1a		3
ADAMTS13	MCF10CA1a		3
ADAMTSL2	MCF10CA1a		3
ADCK2	MCF10CA1a		3
ADCY5	MCF10CA1a		3
ADIPOQ	MCF10CA1a		3
ADPRH	MCF10CA1a		3
AGAP3	MCF10CA1a		3
AGBL3	MCF10CA1a		3
AGGF1P3	MCF10CA1a		3
AGK	MCF10CA1a		3
AGTPBP1	MCF10CA1a		3
AGTR1	MCF10CA1a		3
AHSG	MCF10CA1a		3
AIF1L	MCF10CA1a		3
AK1	MCF10CA1a		3
AKAP2	MCF10CA1a		3
AKAP9	MCF10CA1a		3
AKNA	MCF10CA1a		3
AKR1B1	MCF10CA1a		3
AKR1B10	MCF10CA1a		3
AKR1B15	MCF10CA1a		3
AKR1B1P2	MCF10CA1a		3
AKR1D1	MCF10CA1a		3
ALAD	MCF10CA1a		3
ALCAM	MCF10CA1a		3
ALDH1A1	MCF10CA1a		3
ALDH1B1	MCF10CA1a		3
ALDH1L1	MCF10CA1a		3
ALDH7A1P3	MCF10CA1a		3
ALDOB	MCF10CA1a		3
ALG1L	MCF10CA1a		3
ALG1L2	MCF10CA1a		3
ALG2	MCF10CA1a		3
ALG3	MCF10CA1a		3
ALKBH4	MCF10CA1a		3
ALOX15P2	MCF10CA1a		3
AMBP	MCF10CA1a		3
AMOTL2	MCF10CA1a		3
ANAPC13	MCF10CA1a		3
ANGPTL2	MCF10CA1a		3
ANKIB1	MCF10CA1a		3
ANKRD18A	MCF10CA1a		3
ANKRD18B	MCF10CA1a		3
ANKRD19	MCF10CA1a		3
ANKRD20A2	MCF10CA1a		3
ANKRD20A3	MCF10CA1a		3
ANKRD20A4	MCF10CA1a		3
ANKRD20A7P	MCF10CA1a		3
ANKRD7	MCF10CA1a		3
ANKS6	MCF10CA1a		3
ANP32B	MCF10CA1a		3
ANXA1	MCF10CA1a		3
ANXA2P2	MCF10CA1a		3
AP1S1	MCF10CA1a		3
AP2M1	MCF10CA1a		3
APBA1	MCF10CA1a		3
APOD	MCF10CA1a		3
APPL1	MCF10CA1a		3
APTX	MCF10CA1a		3
AQP3	MCF10CA1a		3
AQP7	MCF10CA1a		3
AQP7P2	MCF10CA1a		3
AQP7P3	MCF10CA1a		3
ARF4	MCF10CA1a		3
ARGFX	MCF10CA1a		3
ARHGAP31	MCF10CA1a		3
ARHGEF26	MCF10CA1a		3
ARHGEF3	MCF10CA1a		3
ARHGEF35	MCF10CA1a		3
ARHGEF5	MCF10CA1a		3
ARID3C	MCF10CA1a		3
ARL13B	MCF10CA1a		3
ARL14	MCF10CA1a		3
ARL6	MCF10CA1a		3
ARL8A	MCF10CA1a		3
ARMC10	MCF10CA1a		3
ARMC8	MCF10CA1a		3
ARPC1A	MCF10CA1a		3
ARPC1B	MCF10CA1a		3
ARPC5L	MCF10CA1a		3
ARRDC1	MCF10CA1a		3
ASB10	MCF10CA1a		3
ASB14	MCF10CA1a		3
ASB4	MCF10CA1a		3
ASB6	MCF10CA1a		3
ASL	MCF10CA1a		3
ASNS	MCF10CA1a		3
ASPN	MCF10CA1a		3
ASS1P12	MCF10CA1a		3
ASS1P7	MCF10CA1a		3
ASTE1	MCF10CA1a		3
ASTN2	MCF10CA1a		3
ASZ1	MCF10CA1a		3
ATG3	MCF10CA1a		3
ATG9B	MCF10CA1a		3
ATP11B	MCF10CA1a		3
ATP13A3	MCF10CA1a		3
ATP13A4	MCF10CA1a		3
ATP13A5	MCF10CA1a		3
ATP1B3	MCF10CA1a		3
ATP2C1	MCF10CA1a		3
ATP5A1P1	MCF10CA1a		3
ATP5A1P5	MCF10CA1a		3
ATP5A1P8	MCF10CA1a		3
ATP5A1P9	MCF10CA1a		3
ATP5J2	MCF10CA1a		3
ATP5J2P3	MCF10CA1a		3
ATP5LP5	MCF10CA1a		3
ATP6V0A4	MCF10CA1a		3
ATP6V0E2	MCF10CA1a		3
ATP6V0E2	MCF10CA1a		3
ATP6V1A	MCF10CA1a		3
ATP6V1G1	MCF10CA1a		3
ATP8B5P	MCF10CA1a		3
ATR	MCF10CA1a		3
ATXN7L1	MCF10CA1a		3
AUH	MCF10CA1a		3
AUTS2	MCF10CA1a		3
AZGP1P2	MCF10CA1a		3
B3GALNT1	MCF10CA1a		3
B3GNT5	MCF10CA1a		3
B4GALT1	MCF10CA1a		3
B4GALT4	MCF10CA1a		3
B9D1	MCF10CA1a		3
BAAT	MCF10CA1a		3
BAATP1	MCF10CA1a		3
BAG1	MCF10CA1a		3
BAIAP2L1	MCF10CA1a		3
BARHL1	MCF10CA1a		3
BARX1	MCF10CA1a		3
BAT2L1	MCF10CA1a		3
BAZ1B	MCF10CA1a		3
BBX	MCF10CA1a		3
BCAP29	MCF10CA1a		3
BCHE	MCF10CA1a		3
BCL6	MCF10CA1a		3
BCL7B	MCF10CA1a		3
BDH1	MCF10CA1a		3
BET1	MCF10CA1a		3
BFSP2	MCF10CA1a		3
BFSP2	MCF10CA1a		3
BICD2	MCF10CA1a		3
BLACE	MCF10CA1a		3
BOC	MCF10CA1a		3
BPESC1	MCF10CA1a		3
BPGM	MCF10CA1a		3
BRAF	MCF10CA1a		3
BRI3	MCF10CA1a		3
BSPRY	MCF10CA1a		3
BTF3P4	MCF10CA1a		3
BTLA	MCF10CA1a		3
BUD31	MCF10CA1a		3
BZW1P1	MCF10CA1a		3
BZW1P2	MCF10CA1a		3
C10orf103	MCF10CA1a		3
C10orf52	MCF10CA1a		3
C12orf42	MCF10CA1a		3
C16orf11	MCF10CA1a		3
C16orf13	MCF10CA1a		3
C3orf1	MCF10CA1a		3
C3orf15	MCF10CA1a		3
C3orf16	MCF10CA1a		3
C3orf17	MCF10CA1a		3
C3orf21	MCF10CA1a		3
C3orf22	MCF10CA1a		3
C3orf25	MCF10CA1a		3
C3orf26	MCF10CA1a		3
C3orf27	MCF10CA1a		3
C3orf30	MCF10CA1a		3
C3orf33	MCF10CA1a		3
C3orf34	MCF10CA1a		3
C3orf36	MCF10CA1a		3
C3orf37	MCF10CA1a		3
C3orf38	MCF10CA1a		3
C3orf43	MCF10CA1a		3
C3orf46	MCF10CA1a		3
C3orf46	MCF10CA1a		3
C3orf52	MCF10CA1a		3
C3orf55	MCF10CA1a		3
C3orf56	MCF10CA1a		3
C3orf57	MCF10CA1a		3
C3orf58	MCF10CA1a		3
C3orf59	MCF10CA1a		3
C3orf64	MCF10CA1a		3
C3orf65	MCF10CA1a		3
C3orf66	MCF10CA1a		3
C3orf67	MCF10CA1a		3
C3orf70	MCF10CA1a		3
C3orf72	MCF10CA1a		3
C3orf79	MCF10CA1a		3
C5	MCF10CA1a		3
C5orf36	MCF10CA1a		3
C7orf13	MCF10CA1a		3
C7orf23	MCF10CA1a		3
C7orf29	MCF10CA1a		3
C7orf33	MCF10CA1a		3
C7orf34	MCF10CA1a		3
C7orf42	MCF10CA1a		3
C7orf49	MCF10CA1a		3
C7orf52	MCF10CA1a		3
C7orf53	MCF10CA1a		3
C7orf55	MCF10CA1a		3
C7orf60	MCF10CA1a		3
C7orf60	MCF10CA1a		3
C7orf62	MCF10CA1a		3
C7orf63	MCF10CA1a		3
C7orf64	MCF10CA1a		3
C7orf66	MCF10CA1a		3
C9orf100	MCF10CA1a		3
C9orf102	MCF10CA1a		3
C9orf103	MCF10CA1a		3
C9orf104	MCF10CA1a		3
C9orf106	MCF10CA1a		3
C9orf107	MCF10CA1a		3
C9orf11	MCF10CA1a		3
C9orf114	MCF10CA1a		3
C9orf116	MCF10CA1a		3
C9orf117	MCF10CA1a		3
C9orf118	MCF10CA1a		3
C9orf119	MCF10CA1a		3
C9orf120	MCF10CA1a		3
C9orf125	MCF10CA1a		3
C9orf128	MCF10CA1a		3
C9orf129	MCF10CA1a		3
C9orf130	MCF10CA1a		3
C9orf131	MCF10CA1a		3
C9orf133	MCF10CA1a		3
C9orf135	MCF10CA1a		3
C9orf144	MCF10CA1a		3
C9orf147	MCF10CA1a		3
C9orf148	MCF10CA1a		3
C9orf152	MCF10CA1a		3
C9orf153	MCF10CA1a		3
C9orf156	MCF10CA1a		3
C9orf16	MCF10CA1a		3
C9orf163	MCF10CA1a		3
C9orf170	MCF10CA1a		3
C9orf171	MCF10CA1a		3
C9orf174	MCF10CA1a		3
C9orf21	MCF10CA1a		3
C9orf23	MCF10CA1a		3
C9orf24	MCF10CA1a		3
C9orf25	MCF10CA1a		3
C9orf27	MCF10CA1a		3
C9orf29	MCF10CA1a		3
C9orf3	MCF10CA1a		3
C9orf30	MCF10CA1a		3
C9orf31	MCF10CA1a		3
C9orf35	MCF10CA1a		3
C9orf37	MCF10CA1a		3
C9orf4	MCF10CA1a		3
C9orf40	MCF10CA1a		3
C9orf41	MCF10CA1a		3
C9orf43	MCF10CA1a		3
C9orf44	MCF10CA1a		3
C9orf47	MCF10CA1a		3
C9orf5	MCF10CA1a		3
C9orf50	MCF10CA1a		3
C9orf51	MCF10CA1a		3
C9orf57	MCF10CA1a		3
C9orf6	MCF10CA1a		3
C9orf62	MCF10CA1a		3
C9orf64	MCF10CA1a		3
C9orf66	MCF10CA1a		3
C9orf69	MCF10CA1a		3
C9orf7	MCF10CA1a		3
C9orf71	MCF10CA1a		3
C9orf72	MCF10CA1a		3
C9orf73	MCF10CA1a		3
C9orf78	MCF10CA1a		3
C9orf79	MCF10CA1a		3
C9orf80	MCF10CA1a		3
C9orf82	MCF10CA1a		3
C9orf84	MCF10CA1a		3
C9orf85	MCF10CA1a		3
C9orf89	MCF10CA1a		3
C9orf9	MCF10CA1a		3
C9orf91	MCF10CA1a		3
C9orf95	MCF10CA1a		3
C9orf96	MCF10CA1a		3
C9orf98	MCF10CA1a		3
CA9	MCF10CA1a		3
CACNA1B	MCF10CA1a		3
CACNA2D1	MCF10CA1a		3
CADM2	MCF10CA1a		3
CALCR	MCF10CA1a		3
CALD1	MCF10CA1a		3
CALN1	MCF10CA1a		3
CAMK2N2	MCF10CA1a		3
CAMSAP1	MCF10CA1a		3
CAPZA2	MCF10CA1a		3
CAPZB	MCF10CA1a		3
CASD1	MCF10CA1a		3
CASP2	MCF10CA1a		3
CASR	MCF10CA1a		3
CAV1	MCF10CA1a		3
CAV2	MCF10CA1a		3
CBARA1	MCF10CA1a		3
CBLB	MCF10CA1a		3
CBLL1	MCF10CA1a		3
CBWD1	MCF10CA1a		3
CBWD3	MCF10CA1a		3
CBWD5	MCF10CA1a		3
CBWD6	MCF10CA1a		3
CBWD7	MCF10CA1a		3
CBX1P5	MCF10CA1a		3
CBX5P1	MCF10CA1a		3
CCBL1	MCF10CA1a		3
CCDC107	MCF10CA1a		3
CCDC132	MCF10CA1a		3
CCDC14	MCF10CA1a		3
CCDC146	MCF10CA1a		3
CCDC37	MCF10CA1a		3
CCDC39	MCF10CA1a		3
CCDC48	MCF10CA1a		3
CCDC50	MCF10CA1a		3
CCDC54	MCF10CA1a		3
CCDC58	MCF10CA1a		3
CCDC78	MCF10CA1a		3
CCDC80	MCF10CA1a		3
CCIN	MCF10CA1a		3
CCL19	MCF10CA1a		3
CCL21	MCF10CA1a		3
CCL24	MCF10CA1a		3
CCL26	MCF10CA1a		3
CCL27	MCF10CA1a		3
CCNL1	MCF10CA1a		3
CCRL1	MCF10CA1a		3
CCT4P1	MCF10CA1a		3
CCT6P1	MCF10CA1a		3
CCT6P3	MCF10CA1a		3
CCT6P4	MCF10CA1a		3
CCT8L1	MCF10CA1a		3
CD200	MCF10CA1a		3
CD200R1	MCF10CA1a		3
CD200R1L	MCF10CA1a		3
CD36	MCF10CA1a		3
CD47	MCF10CA1a		3
CD72	MCF10CA1a		3
CD80	MCF10CA1a		3
CD86	MCF10CA1a		3
CD96	MCF10CA1a		3
CDC14B	MCF10CA1a		3
CDC20P1	MCF10CA1a		3
CDC26	MCF10CA1a		3
CDHR3	MCF10CA1a		3
CDK14	MCF10CA1a		3
CDK20	MCF10CA1a		3
CDK5	MCF10CA1a		3
CDK5RAP2	MCF10CA1a		3
CDK6	MCF10CA1a		3
CDK9	MCF10CA1a		3
CDV3	MCF10CA1a		3
CEL	MCF10CA1a		3
CELP	MCF10CA1a		3
CENPP	MCF10CA1a		3
CEP110	MCF10CA1a		3
CEP63	MCF10CA1a		3
CEP70	MCF10CA1a		3
CEP78	MCF10CA1a		3
CEP97	MCF10CA1a		3
CERCAM	MCF10CA1a		3
CFTR	MCF10CA1a		3
CGGBP1	MCF10CA1a		3
CHCHD6	MCF10CA1a		3
CHCHD9	MCF10CA1a		3
CHMP2B	MCF10CA1a		3
CHMP5	MCF10CA1a		3
CHPF2	MCF10CA1a		3
CHRD	MCF10CA1a		3
CHRM2	MCF10CA1a		3
CHST13	MCF10CA1a		3
CHST2	MCF10CA1a		3
CHTF18	MCF10CA1a		3
CIZ1	MCF10CA1a		3
CKS2	MCF10CA1a		3
CLCN1	MCF10CA1a		3
CLCN2	MCF10CA1a		3
CLDN1	MCF10CA1a		3
CLDN10	MCF10CA1a		3
CLDN11	MCF10CA1a		3
CLDN12	MCF10CA1a		3
CLDN15	MCF10CA1a		3
CLDN16	MCF10CA1a		3
CLDN18	MCF10CA1a		3
CLDN3	MCF10CA1a		3
CLDN4	MCF10CA1a		3
CLDND1	MCF10CA1a		3
CLEC2L	MCF10CA1a		3
CLEC5A	MCF10CA1a		3
CLIP2	MCF10CA1a		3
CLRN1	MCF10CA1a		3
CLRN1OS	MCF10CA1a		3
CLSTN2	MCF10CA1a		3
CLTA	MCF10CA1a		3
CNBP	MCF10CA1a		3
CNOT4	MCF10CA1a		3
CNPY1	MCF10CA1a		3
CNTFR	MCF10CA1a		3
CNTN3	MCF10CA1a		3
CNTNAP2	MCF10CA1a		3
CNTNAP3	MCF10CA1a		3
CNTNAP3B	MCF10CA1a		3
COG5	MCF10CA1a		3
COL15A1	MCF10CA1a		3
COL1A2	MCF10CA1a		3
COL27A1	MCF10CA1a		3
COL5A1	MCF10CA1a		3
COL6A5	MCF10CA1a		3
COL6A6	MCF10CA1a		3
COL8A1	MCF10CA1a		3
COMMD2	MCF10CA1a		3
COPB2	MCF10CA1a		3
COPG	MCF10CA1a		3
COQ4	MCF10CA1a		3
CORO2A	MCF10CA1a		3
COX17	MCF10CA1a		3
COX6B1P1	MCF10CA1a		3
CP	MCF10CA1a		3
CPA3	MCF10CA1a		3
CPB1	MCF10CA1a		3
CPHL1P	MCF10CA1a		3
CPN2	MCF10CA1a		3
CPNE4	MCF10CA1a		3
CPOX	MCF10CA1a		3
CPSF4	MCF10CA1a		3
CRAT	MCF10CA1a		3
CRCP	MCF10CA1a		3
CREB3	MCF10CA1a		3
CREB3L2	MCF10CA1a		3
CROT	MCF10CA1a		3
CRYBG3	MCF10CA1a		3
CRYGN	MCF10CA1a		3
CRYGS	MCF10CA1a		3
CSPG4	MCF10CA1a		3
CSTA	MCF10CA1a		3
CTAGE12P	MCF10CA1a		3
CTAGE15P	MCF10CA1a		3
CTAGE4	MCF10CA1a		3
CTAGE6P	MCF10CA1a		3
CTAGE8	MCF10CA1a		3
CTNNAL1	MCF10CA1a		3
CTSL1	MCF10CA1a		3
CTSL1P8	MCF10CA1a		3
CTSL2	MCF10CA1a		3
CTSL3	MCF10CA1a		3
CTTNBP2	MCF10CA1a		3
CUEDC1	MCF10CA1a		3
CUL1	MCF10CA1a		3
CUX1	MCF10CA1a		3
CYLC2	MCF10CA1a		3
CYP3A4	MCF10CA1a		3
CYP3A5	MCF10CA1a		3
CYP3A5	MCF10CA1a		3
CYP3A5P1	MCF10CA1a		3
CYP3A7	MCF10CA1a		3
CYP51A1	MCF10CA1a		3
DAB2IP	MCF10CA1a		3
DAPK1	MCF10CA1a		3
DBC1	MCF10CA1a		3
DBF4	MCF10CA1a		3
DBH	MCF10CA1a		3
DBR1	MCF10CA1a		3
DCAF10	MCF10CA1a		3
DCAF12	MCF10CA1a		3
DCBLD2	MCF10CA1a		3
DCTN3	MCF10CA1a		3
DCUN1D1	MCF10CA1a		3
DDX31	MCF10CA1a		3
DDX46	MCF10CA1a		3
DDX50P2	MCF10CA1a		3
DEC1	MCF10CA1a		3
DENND2A	MCF10CA1a		3
DFNB31	MCF10CA1a		3
DGKG	MCF10CA1a		3
DGKI	MCF10CA1a		3
DHFRL1	MCF10CA1a		3
DHX36	MCF10CA1a		3
DIRAS2	MCF10CA1a		3
DIRC2	MCF10CA1a		3
DLD	MCF10CA1a		3
DLG1	MCF10CA1a		3
DLX5	MCF10CA1a		3
DLX6	MCF10CA1a		3
DLX6-AS	MCF10CA1a		3
DMTF1	MCF10CA1a		3
DNAH12	MCF10CA1a		3
DNAI1	MCF10CA1a		3
DNAJA1	MCF10CA1a		3
DNAJB11	MCF10CA1a		3
DNAJB5	MCF10CA1a		3
DNAJB6	MCF10CA1a		3
DNAJB8	MCF10CA1a		3
DNAJB9	MCF10CA1a		3
DNAJC13	MCF10CA1a		3
DNAJC19	MCF10CA1a		3
DNAJC2	MCF10CA1a		3
DNAJC25	MCF10CA1a		3
DNAJC25-GNG10	MCF10CA1a		3
DNAJC3	MCF10CA1a		3
DNAJC30	MCF10CA1a		3
DNASE1L3	MCF10CA1a		3
DNM1	MCF10CA1a		3
DOCK4	MCF10CA1a		3
DOLK	MCF10CA1a		3
DOLPP1	MCF10CA1a		3
DPM2	MCF10CA1a		3
DPP6	MCF10CA1a		3
DPPA2	MCF10CA1a		3
DPPA4	MCF10CA1a		3
DPY19L2P2	MCF10CA1a		3
DPY19L2P4	MCF10CA1a		3
DRD3	MCF10CA1a		3
DTX2	MCF10CA1a		3
DTX3L	MCF10CA1a		3
DUS4L	MCF10CA1a		3
DVL3	MCF10CA1a		3
DYNC1I1	MCF10CA1a		3
DZIP1	MCF10CA1a		3
DZIP1L	MCF10CA1a		3
DZIP3	MCF10CA1a		3
EAF2	MCF10CA1a		3
ECE2	MCF10CA1a		3
ECM2	MCF10CA1a		3
ECT2	MCF10CA1a		3
EEF1A1P10	MCF10CA1a		3
EEF1A1P25	MCF10CA1a		3
EEF1A1P28	MCF10CA1a		3
EEF1A1P5	MCF10CA1a		3
EEF1A1P8	MCF10CA1a		3
EEF1DP2	MCF10CA1a		3
EEFSEC	MCF10CA1a		3
EFCAB10	MCF10CA1a		3
EGFEM1P	MCF10CA1a		3
EHHADH	MCF10CA1a		3
EHMT1	MCF10CA1a		3
EIF2A	MCF10CA1a		3
EIF2B5	MCF10CA1a		3
EIF2S2P2	MCF10CA1a		3
EIF3IP1	MCF10CA1a		3
EIF4A1P3	MCF10CA1a		3
EIF4A2	MCF10CA1a		3
EIF4BP3	MCF10CA1a		3
EIF4BP6	MCF10CA1a		3
EIF4BP8	MCF10CA1a		3
EIF4E3	MCF10CA1a		3
EIF4G1	MCF10CA1a		3
EIF4H	MCF10CA1a		3
EIF5A2	MCF10CA1a		3
ELN	MCF10CA1a		3
EMID2	MCF10CA1a		3
ENDOG	MCF10CA1a		3
ENG	MCF10CA1a		3
ENHO	MCF10CA1a		3
ENO1P3	MCF10CA1a		3
ENTPD8	MCF10CA1a		3
EPB41L4B	MCF10CA1a		3
EPHA1	MCF10CA1a		3
EPHA3	MCF10CA1a		3
EPHA6	MCF10CA1a		3
EPHB1	MCF10CA1a		3
EPHB3	MCF10CA1a		3
EPHB6	MCF10CA1a		3
EPN2	MCF10CA1a		3
ERP44	MCF10CA1a		3
ERV3	MCF10CA1a		3
ERVWE1	MCF10CA1a		3
ESYT2	MCF10CA1a		3
ESYT3	MCF10CA1a		3
ETF1P2	MCF10CA1a		3
ETV5	MCF10CA1a		3
EXOSC2	MCF10CA1a		3
EXOSC3	MCF10CA1a		3
EZH2	MCF10CA1a		3
FABP5P3	MCF10CA1a		3
FAIM	MCF10CA1a		3
FAM102A	MCF10CA1a		3
FAM107A	MCF10CA1a		3
FAM108B1	MCF10CA1a		3
FAM115A	MCF10CA1a		3
FAM115B	MCF10CA1a		3
FAM115C	MCF10CA1a		3
FAM116A	MCF10CA1a		3
FAM120A	MCF10CA1a		3
FAM120AOS	MCF10CA1a		3
FAM122A	MCF10CA1a		3
FAM125B	MCF10CA1a		3
FAM129B	MCF10CA1a		3
FAM131A	MCF10CA1a		3
FAM131B	MCF10CA1a		3
FAM133B	MCF10CA1a		3
FAM162A	MCF10CA1a		3
FAM163B	MCF10CA1a		3
FAM166B	MCF10CA1a		3
FAM172A	MCF10CA1a		3
FAM172B	MCF10CA1a		3
FAM173A	MCF10CA1a		3
FAM180A	MCF10CA1a		3
FAM185A	MCF10CA1a		3
FAM188B2	MCF10CA1a		3
FAM189A2	MCF10CA1a		3
FAM194A	MCF10CA1a		3
FAM195A	MCF10CA1a		3
FAM19A1	MCF10CA1a		3
FAM19A4	MCF10CA1a		3
FAM200A	MCF10CA1a		3
FAM201A	MCF10CA1a		3
FAM22F	MCF10CA1a		3
FAM22G	MCF10CA1a		3
FAM3D	MCF10CA1a		3
FAM43A	MCF10CA1a		3
FAM55C	MCF10CA1a		3
FAM73B	MCF10CA1a		3
FAM74A1	MCF10CA1a		3
FAM74A2	MCF10CA1a		3
FAM74A3	MCF10CA1a		3
FAM74A6	MCF10CA1a		3
FAM74A7	MCF10CA1a		3
FAM75A1	MCF10CA1a		3
FAM75A2	MCF10CA1a		3
FAM75A3	MCF10CA1a		3
FAM75A4	MCF10CA1a		3
FAM75A5	MCF10CA1a		3
FAM75A6	MCF10CA1a		3
FAM75B	MCF10CA1a		3
FAM75C1	MCF10CA1a		3
FAM75C2	MCF10CA1a		3
FAM75D1	MCF10CA1a		3
FAM75D2P	MCF10CA1a		3
FAM75D3	MCF10CA1a		3
FAM75D4	MCF10CA1a		3
FAM75D5	MCF10CA1a		3
FAM78A	MCF10CA1a		3
FAM86DP	MCF10CA1a		3
FAM95B1	MCF10CA1a		3
FANCC	MCF10CA1a		3
FANCG	MCF10CA1a		3
FASTK	MCF10CA1a		3
FBP1	MCF10CA1a		3
FBP2	MCF10CA1a		3
FBRSL1	MCF10CA1a		3
FBXL13	MCF10CA1a		3
FBXL16	MCF10CA1a		3
FBXO10	MCF10CA1a		3
FBXO40	MCF10CA1a		3
FBXO45	MCF10CA1a		3
FBXW2	MCF10CA1a		3
FCN1	MCF10CA1a		3
FCN2	MCF10CA1a		3
FDPSP2	MCF10CA1a		3
FDPSP7	MCF10CA1a		3
FETUB	MCF10CA1a		3
FGD3	MCF10CA1a		3
FGF12	MCF10CA1a		3
FGL2	MCF10CA1a		3
FIBCD1	MCF10CA1a		3
FILIP1L	MCF10CA1a		3
FIS1	MCF10CA1a		3
FKBP15	MCF10CA1a		3
FKBP6	MCF10CA1a		3
FKTN	MCF10CA1a		3
FLNB	MCF10CA1a		3
FLYWCH1P1	MCF10CA1a		3
FNBP1	MCF10CA1a		3
FNDC3B	MCF10CA1a		3
FOXB2	MCF10CA1a		3
FOXD4	MCF10CA1a		3
FOXD4L2	MCF10CA1a		3
FOXD4L3	MCF10CA1a		3
FOXD4L4	MCF10CA1a		3
FOXD4L5	MCF10CA1a		3
FOXD4L6	MCF10CA1a		3
FOXE1	MCF10CA1a		3
FOXL2	MCF10CA1a		3
FOXP1	MCF10CA1a		3
FOXP2	MCF10CA1a		3
FPGS	MCF10CA1a		3
FRG2C	MCF10CA1a		3
FRMD3	MCF10CA1a		3
FRMD4B	MCF10CA1a		3
FRMPD1	MCF10CA1a		3
FSD1L	MCF10CA1a		3
FSTL1	MCF10CA1a		3
FTH1P23	MCF10CA1a		3
FTH1P4	MCF10CA1a		3
FTLP4	MCF10CA1a		3
FUBP3	MCF10CA1a		3
FXN	MCF10CA1a		3
FXR1	MCF10CA1a		3
FYTTD1	MCF10CA1a		3
FYTTD1P1	MCF10CA1a		3
FZD1	MCF10CA1a		3
FZD9	MCF10CA1a		3
G3BP1	MCF10CA1a		3
GABBR2	MCF10CA1a		3
GABRR3	MCF10CA1a		3
GADD45G	MCF10CA1a		3
GALNT11	MCF10CA1a		3
GALNT12	MCF10CA1a		3
GALNTL5	MCF10CA1a		3
GALT	MCF10CA1a		3
GAPDHP26	MCF10CA1a		3
GAPDHP36	MCF10CA1a		3
GAPDHP39	MCF10CA1a		3
GAPDHP47	MCF10CA1a		3
GAPDHP50	MCF10CA1a		3
GAPVD1	MCF10CA1a		3
GARNL3	MCF10CA1a		3
GAS1	MCF10CA1a		3
GATA2	MCF10CA1a		3
GATAD1	MCF10CA1a		3
GATSL1	MCF10CA1a		3
GATSL2	MCF10CA1a		3
GBA2	MCF10CA1a		3
GBE1	MCF10CA1a		3
GBGT1	MCF10CA1a		3
GBX1	MCF10CA1a		3
GCET2	MCF10CA1a		3
GCNT1	MCF10CA1a		3
GCNT1P3	MCF10CA1a		3
GCNT1P5	MCF10CA1a		3
GDA	MCF10CA1a		3
GFI1B	MCF10CA1a		3
GFM1	MCF10CA1a		3
GGTA1	MCF10CA1a		3
GHSR	MCF10CA1a		3
GIMAP1	MCF10CA1a		3
GIMAP2	MCF10CA1a		3
GIMAP4	MCF10CA1a		3
GIMAP5	MCF10CA1a		3
GIMAP6	MCF10CA1a		3
GIMAP7	MCF10CA1a		3
GIMAP8	MCF10CA1a		3
GK5	MCF10CA1a		3
GKAP1	MCF10CA1a		3
GLE1	MCF10CA1a		3
GLIPR2	MCF10CA1a		3
GLT6D1	MCF10CA1a		3
GLULP4	MCF10CA1a		3
GM2AP1	MCF10CA1a		3
GMFBP1	MCF10CA1a		3
GMPS	MCF10CA1a		3
GNA14	MCF10CA1a		3
GNAI1	MCF10CA1a		3
GNAQ	MCF10CA1a		3
GNAT3	MCF10CA1a		3
GNB4	MCF10CA1a		3
GNE	MCF10CA1a		3
GNG10	MCF10CA1a		3
GNG11	MCF10CA1a		3
GNG13	MCF10CA1a		3
GNGT1	MCF10CA1a		3
GOLGA1	MCF10CA1a		3
GOLGA2	MCF10CA1a		3
GOLGB1	MCF10CA1a		3
GOLIM4	MCF10CA1a		3
GOLM1	MCF10CA1a		3
GP5	MCF10CA1a		3
GP9	MCF10CA1a		3
GPR107	MCF10CA1a		3
GPR128	MCF10CA1a		3
GPR144	MCF10CA1a		3
GPR149	MCF10CA1a		3
GPR15	MCF10CA1a		3
GPR156	MCF10CA1a		3
GPR160	MCF10CA1a		3
GPR171	MCF10CA1a		3
GPR21	MCF10CA1a		3
GPR22	MCF10CA1a		3
GPR27	MCF10CA1a		3
GPR37L1	MCF10CA1a		3
GPR79	MCF10CA1a		3
GPR85	MCF10CA1a		3
GPR87	MCF10CA1a		3
GRAMD1C	MCF10CA1a		3
GRAPL	MCF10CA1a		3
GRHPR	MCF10CA1a		3
GRIN3A	MCF10CA1a		3
GRK7	MCF10CA1a		3
GRM3	MCF10CA1a		3
GSK3B	MCF10CA1a		3
GSN	MCF10CA1a		3
GSTK1	MCF10CA1a		3
GSTO3P	MCF10CA1a		3
GTF2E1	MCF10CA1a		3
GTF2I	MCF10CA1a		3
GTF2IP1	MCF10CA1a		3
GTF2IRD1	MCF10CA1a		3
GTF2IRD2	MCF10CA1a		3
GTF2IRD2B	MCF10CA1a		3
GTF2IRD2P1	MCF10CA1a		3
GTF3C4	MCF10CA1a		3
GTF3C5	MCF10CA1a		3
GTPBP10	MCF10CA1a		3
GTPBP8	MCF10CA1a		3
GUCA1C	MCF10CA1a		3
GUSB	MCF10CA1a		3
GXYLT2	MCF10CA1a		3
GYG1	MCF10CA1a		3
H1FOO	MCF10CA1a		3
H1FX	MCF10CA1a		3
HABP4	MCF10CA1a		3
HAGHL	MCF10CA1a		3
HBP1	MCF10CA1a		3
HCLS1	MCF10CA1a		3
HDHD3	MCF10CA1a		3
HEG1	MCF10CA1a		3
HEMGN	MCF10CA1a		3
HEPACAM2	MCF10CA1a		3
HES1	MCF10CA1a		3
HESX1	MCF10CA1a		3
HGD	MCF10CA1a		3
HGF	MCF10CA1a		3
HHLA2	MCF10CA1a		3
HIATL1	MCF10CA1a		3
HIATL2	MCF10CA1a		3
HINT1P1	MCF10CA1a		3
HINT2	MCF10CA1a		3
HIP1	MCF10CA1a		3
HIPK2	MCF10CA1a		3
HLTF	MCF10CA1a		3
HMCN2	MCF10CA1a		3
HMGA1P4	MCF10CA1a		3
HMGB1P30	MCF10CA1a		3
HMGB1P36	MCF10CA1a		3
HMGN2L11	MCF10CA1a		3
HNRNPA1P14	MCF10CA1a		3
HNRNPA1P15	MCF10CA1a		3
HNRNPA1P17	MCF10CA1a		3
HNRNPA1P8	MCF10CA1a		3
HNRNPA1P9	MCF10CA1a		3
HNRNPK	MCF10CA1a		3
HPS3	MCF10CA1a		3
HRASLS	MCF10CA1a		3
HRCT1	MCF10CA1a		3
HRG	MCF10CA1a		3
HS6ST3	MCF10CA1a		3
HSD17B3	MCF10CA1a		3
HSDL2	MCF10CA1a		3
HSP90AA5P	MCF10CA1a		3
HSPA5	MCF10CA1a		3
HSPB1	MCF10CA1a		3
HSPB1P1	MCF10CA1a		3
HSPBAP1	MCF10CA1a		3
HTR1F	MCF10CA1a		3
HTR3C	MCF10CA1a		3
HTR3D	MCF10CA1a		3
HTR3E	MCF10CA1a		3
HTR5A	MCF10CA1a		3
IARS	MCF10CA1a		3
IER5L	MCF10CA1a		3
IFNK	MCF10CA1a		3
IFRD1	MCF10CA1a		3
IFT122	MCF10CA1a		3
IFT57	MCF10CA1a		3
IFT74	MCF10CA1a		3
IFT80	MCF10CA1a		3
IGF2BP2	MCF10CA1a		3
IGFBPL1	MCF10CA1a		3
IGSF10	MCF10CA1a		3
IGSF11	MCF10CA1a		3
IKBKAP	MCF10CA1a		3
IL11RA	MCF10CA1a		3
IL12A	MCF10CA1a		3
IL17RD	MCF10CA1a		3
IL1RAP	MCF10CA1a		3
IL20RB	MCF10CA1a		3
IL6RP1	MCF10CA1a		3
ILDR1	MCF10CA1a		3
IMMP2L	MCF10CA1a		3
IMPG2	MCF10CA1a		3
INPP5E	MCF10CA1a		3
INSIG1	MCF10CA1a		3
INTS4L1	MCF10CA1a		3
INTS4L2	MCF10CA1a		3
INVS	MCF10CA1a		3
IPPK	MCF10CA1a		3
IQCA1L	MCF10CA1a		3
IQCB1	MCF10CA1a		3
IQCG	MCF10CA1a		3
IQCJ	MCF10CA1a		3
IQCJ-SCHIP1	MCF10CA1a		3
ISCA1	MCF10CA1a		3
ISY1	MCF10CA1a		3
ITGB5	MCF10CA1a		3
IZUMO3	MCF10CA1a		3
JHDM1D	MCF10CA1a		3
JMJD8	MCF10CA1a		3
KALRN	MCF10CA1a		3
KBTBD12	MCF10CA1a		3
KCNAB1	MCF10CA1a		3
KCNH2	MCF10CA1a		3
KCNMB2	MCF10CA1a		3
KCNMB3	MCF10CA1a		3
KCNT1	MCF10CA1a		3
KCTD6	MCF10CA1a		3
KCTD7	MCF10CA1a		3
KEL	MCF10CA1a		3
KIAA0226	MCF10CA1a		3
KIAA0368	MCF10CA1a		3
KIAA0649	MCF10CA1a		3
KIAA1045	MCF10CA1a		3
KIAA1147	MCF10CA1a		3
KIAA1161	MCF10CA1a		3
KIAA1257	MCF10CA1a		3
KIAA1324L	MCF10CA1a		3
KIAA1407	MCF10CA1a		3
KIAA1524	MCF10CA1a		3
KIAA1539	MCF10CA1a		3
KIAA1549	MCF10CA1a		3
KIAA1958	MCF10CA1a		3
KIAA2018	MCF10CA1a		3
KIF12	MCF10CA1a		3
KIF24	MCF10CA1a		3
KIF27	MCF10CA1a		3
KLF15	MCF10CA1a		3
KLF4	MCF10CA1a		3
KLF7P1	MCF10CA1a		3
KLF9	MCF10CA1a		3
KLHL24	MCF10CA1a		3
KLHL6	MCF10CA1a		3
KLRG2	MCF10CA1a		3
KNG1	MCF10CA1a		3
KPNA1	MCF10CA1a		3
KPNA4	MCF10CA1a		3
KPNA7	MCF10CA1a		3
KRBA1	MCF10CA1a		3
KRIT1	MCF10CA1a		3
KRT18P13	MCF10CA1a		3
KRT18P34	MCF10CA1a		3
KRT18P36	MCF10CA1a		3
KRT18P43	MCF10CA1a		3
KRT8P11	MCF10CA1a		3
KRT8P12	MCF10CA1a		3
KRT8P13	MCF10CA1a		3
KRT8P25	MCF10CA1a		3
KY	MCF10CA1a		3
LAMB1	MCF10CA1a		3
LAMB4	MCF10CA1a		3
LAMC3	MCF10CA1a		3
LAMP3	MCF10CA1a		3
LAT2	MCF10CA1a		3
LCN1	MCF10CA1a		3
LCN1P1	MCF10CA1a		3
LCN1P2	MCF10CA1a		3
LCN2	MCF10CA1a		3
LCN9	MCF10CA1a		3
LEKR1	MCF10CA1a		3
LEPREL1	MCF10CA1a		3
LHFPL3	MCF10CA1a		3
LHX2	MCF10CA1a		3
LHX3	MCF10CA1a		3
LHX6	MCF10CA1a		3
LIMK1	MCF10CA1a		3
LINGO2	MCF10CA1a		3
LIPH	MCF10CA1a		3
LMBR1	MCF10CA1a		3
LMLN	MCF10CA1a		3
LMTK2	MCF10CA1a		3
LMX1B	MCF10CA1a		3
LNP1	MCF10CA1a		3
LPAR1	MCF10CA1a		3
LPP	MCF10CA1a		3
LRCH3	MCF10CA1a		3
LRGUK	MCF10CA1a		3
LRRC15	MCF10CA1a		3
LRRC17	MCF10CA1a		3
LRRC19	MCF10CA1a		3
LRRC31	MCF10CA1a		3
LRRC33	MCF10CA1a		3
LRRC34	MCF10CA1a		3
LRRC58	MCF10CA1a		3
LRRC61	MCF10CA1a		3
LRRC8A	MCF10CA1a		3
LRRFIP1P1	MCF10CA1a		3
LRRIQ4	MCF10CA1a		3
LRRN3	MCF10CA1a		3
LRSAM1	MCF10CA1a		3
LRWD1	MCF10CA1a		3
LSAMP	MCF10CA1a		3
LSG1	MCF10CA1a		3
LUC7L2	MCF10CA1a		3
LXN	MCF10CA1a		3
MAGEF1	MCF10CA1a		3
MAGI2	MCF10CA1a		3
MAGI2	MCF10CA1a		3
MAMDC2	MCF10CA1a		3
MAP3K13	MCF10CA1a		3
MAP6D1	MCF10CA1a		3
MAPKAP1	MCF10CA1a		3
MASP1	MCF10CA1a		3
MBD4	MCF10CA1a		3
MBNL1	MCF10CA1a		3
MBNL2	MCF10CA1a		3
MCART1	MCF10CA1a		3
MCCC1	MCF10CA1a		3
MCF2L2	MCF10CA1a		3
MCM2	MCF10CA1a		3
MDFIC	MCF10CA1a		3
MDH2	MCF10CA1a		3
MECOM	MCF10CA1a		3
MED12L	MCF10CA1a		3
MED22	MCF10CA1a		3
MED27	MCF10CA1a		3
MEGF9	MCF10CA1a		3
MELK	MCF10CA1a		3
MEMO1P3	MCF10CA1a		3
MEP1AP1	MCF10CA1a		3
MEP1AP2	MCF10CA1a		3
MEP1AP3	MCF10CA1a		3
MEP1AP4	MCF10CA1a		3
MET	MCF10CA1a		3
METRN	MCF10CA1a		3
METTL11A	MCF10CA1a		3
MFI2	MCF10CA1a		3
MFN1	MCF10CA1a		3
MFSD1	MCF10CA1a		3
MGAM	MCF10CA1a		3
MGLL	MCF10CA1a		3
MINA	MCF10CA1a		3
MIR1180	MCF10CA1a		3
MIR1224	MCF10CA1a		3
MIR1255B1	MCF10CA1a		3
MIR1263	MCF10CA1a		3
MIR1280	MCF10CA1a		3
MIR1284	MCF10CA1a		3
MIR1285-1	MCF10CA1a		3
MIR1286	MCF10CA1a		3
MIR1299	MCF10CA1a		3
MIR1302-8	MCF10CA1a		3
MIR1324	MCF10CA1a		3
MIR147	MCF10CA1a		3
MIR153-2	MCF10CA1a		3
MIR15B	MCF10CA1a		3
MIR16-2	MCF10CA1a		3
MIR181A2	MCF10CA1a		3
MIR181A2HG	MCF10CA1a		3
MIR181B2	MCF10CA1a		3
MIR190	MCF10CA1a		3
MIR199B	MCF10CA1a		3
MIR204	MCF10CA1a		3
MIR219-2	MCF10CA1a		3
MIR2278	MCF10CA1a		3
MIR23B	MCF10CA1a		3
MIR24-1	MCF10CA1a		3
MIR27B	MCF10CA1a		3
MIR28	MCF10CA1a		3
MIR32	MCF10CA1a		3
MIR455	MCF10CA1a		3
MIR489	MCF10CA1a		3
MIR490	MCF10CA1a		3
MIR548F4	MCF10CA1a		3
MIR548I1	MCF10CA1a		3
MIR548O	MCF10CA1a		3
MIR551B	MCF10CA1a		3
MIR567	MCF10CA1a		3
MIR568	MCF10CA1a		3
MIR569	MCF10CA1a		3
MIR570	MCF10CA1a		3
MIR590	MCF10CA1a		3
MIR591	MCF10CA1a		3
MIR595	MCF10CA1a		3
MIR600	MCF10CA1a		3
MIR601	MCF10CA1a		3
MIR602	MCF10CA1a		3
MIR653	MCF10CA1a		3
MIR662	MCF10CA1a		3
MIR671	MCF10CA1a		3
MIR7-1	MCF10CA1a		3
MIR720	MCF10CA1a		3
MIR873	MCF10CA1a		3
MIR876	MCF10CA1a		3
MIR922	MCF10CA1a		3
MIR944	MCF10CA1a		3
MIRLET7A1	MCF10CA1a		3
MIRLET7D	MCF10CA1a		3
MIRLET7F1	MCF10CA1a		3
MITF	MCF10CA1a		3
MKRN1	MCF10CA1a		3
MLF1	MCF10CA1a		3
MLL3	MCF10CA1a		3
MLL5	MCF10CA1a		3
MLXIPL	MCF10CA1a		3
MME	MCF10CA1a		3
MNX1	MCF10CA1a		3
MOBKL2B	MCF10CA1a		3
MOGAT3	MCF10CA1a		3
MORC1	MCF10CA1a		3
MORN5	MCF10CA1a		3
MOXD2P	MCF10CA1a		3
MPHOSPH6	MCF10CA1a		3
MRAS	MCF10CA1a		3
MRGPRE	MCF10CA1a		3
MRPL3	MCF10CA1a		3
MRPL41	MCF10CA1a		3
MRPL47	MCF10CA1a		3
MRPL50	MCF10CA1a		3
MRPS16	MCF10CA1a		3
MRPS17P3	MCF10CA1a		3
MRPS2	MCF10CA1a		3
MRPS22	MCF10CA1a		3
MRPS23	MCF10CA1a		3
MRPS33	MCF10CA1a		3
MRRF	MCF10CA1a		3
MSL2	MCF10CA1a		3
MSLN	MCF10CA1a		3
MSLNL	MCF10CA1a		3
MSMP	MCF10CA1a		3
MT1P1	MCF10CA1a		3
MTERF	MCF10CA1a		3
MTPN	MCF10CA1a		3
MUC12	MCF10CA1a		3
MUC13	MCF10CA1a		3
MUC17	MCF10CA1a		3
MUC20	MCF10CA1a		3
MUC3A	MCF10CA1a		3
MUC4	MCF10CA1a		3
MURC	MCF10CA1a		3
MUSK	MCF10CA1a		3
MYH15	MCF10CA1a		3
MYH16	MCF10CA1a		3
MYL10	MCF10CA1a		3
MYL6P4	MCF10CA1a		3
MYLK	MCF10CA1a		3
MYLKP1	MCF10CA1a		3
MYNN	MCF10CA1a		3
NAA35	MCF10CA1a		3
NAA38	MCF10CA1a		3
NAA50	MCF10CA1a		3
NAALADL2	MCF10CA1a		3
NAIF1	MCF10CA1a		3
NAMPT	MCF10CA1a		3
NANS	MCF10CA1a		3
NAP1L1P3	MCF10CA1a		3
NAPEPLD	MCF10CA1a		3
NARFL	MCF10CA1a		3
NCAPG2	MCF10CA1a		3
NCBP1	MCF10CA1a		3
NCBP2	MCF10CA1a		3
NCEH1	MCF10CA1a		3
NCF1	MCF10CA1a		3
NCF1B	MCF10CA1a		3
NCF1C	MCF10CA1a		3
NCK1	MCF10CA1a		3
NCRNA00032	MCF10CA1a		3
NCRNA00092	MCF10CA1a		3
NCRNA00118	MCF10CA1a		3
NCRNA00119	MCF10CA1a		3
NCRNA00174	MCF10CA1a		3
NCRNA00202	MCF10CA1a		3
NCRNA00256A	MCF10CA1a		3
NCRNA00256B	MCF10CA1a		3
NCRNA00287	MCF10CA1a		3
NCS1	MCF10CA1a		3
NDUFA4P2	MCF10CA1a		3
NDUFA8	MCF10CA1a		3
NDUFB2	MCF10CA1a		3
NDUFB4	MCF10CA1a		3
NDUFB5	MCF10CA1a		3
NDUFB6	MCF10CA1a		3
NEK11	MCF10CA1a		3
NEK6	MCF10CA1a		3
NELF	MCF10CA1a		3
NFIL3	MCF10CA1a		3
NFKBIZ	MCF10CA1a		3
NFX1	MCF10CA1a		3
NINJ1	MCF10CA1a		3
NIPSNAP3A	MCF10CA1a		3
NIPSNAP3B	MCF10CA1a		3
NIT2	MCF10CA1a		3
NLGN1	MCF10CA1a		3
NMD3	MCF10CA1a		3
NMD3P1	MCF10CA1a		3
NMNAT3	MCF10CA1a		3
NOBOX	MCF10CA1a		3
NOL6	MCF10CA1a		3
NOL8	MCF10CA1a		3
NOM1	MCF10CA1a		3
NOS3	MCF10CA1a		3
NOTCH1	MCF10CA1a		3
NOXA1	MCF10CA1a		3
NPHP3	MCF10CA1a		3
NPM1P12	MCF10CA1a		3
NPM1P14	MCF10CA1a		3
NPM1P17	MCF10CA1a		3
NPR2	MCF10CA1a		3
NPTX2	MCF10CA1a		3
NR1I2	MCF10CA1a		3
NR4A3	MCF10CA1a		3
NR5A1	MCF10CA1a		3
NR6A1	MCF10CA1a		3
NRCAM	MCF10CA1a		3
NSUN3	MCF10CA1a		3
NSUN5	MCF10CA1a		3
NSUN5P1	MCF10CA1a		3
NSUN5P2	MCF10CA1a		3
NTNG2	MCF10CA1a		3
NTRK2	MCF10CA1a		3
NUB1	MCF10CA1a		3
NUDT16	MCF10CA1a		3
NUDT16P1	MCF10CA1a		3
NUDT2	MCF10CA1a		3
NUP188	MCF10CA1a		3
NUP205	MCF10CA1a		3
NUP214	MCF10CA1a		3
NXNL2	MCF10CA1a		3
OBP2A	MCF10CA1a		3
OBP2B	MCF10CA1a		3
OCM2	MCF10CA1a		3
ODF2	MCF10CA1a		3
ODF3L1	MCF10CA1a		3
OGN	MCF10CA1a		3
OLFM1	MCF10CA1a		3
OLFML2A	MCF10CA1a		3
OMD	MCF10CA1a		3
OPA1	MCF10CA1a		3
OR10AC1P	MCF10CA1a		3
OR13C2	MCF10CA1a		3
OR13C3	MCF10CA1a		3
OR13C4	MCF10CA1a		3
OR13C5	MCF10CA1a		3
OR13C8	MCF10CA1a		3
OR13C9	MCF10CA1a		3
OR13D1	MCF10CA1a		3
OR13E1P	MCF10CA1a		3
OR13F1	MCF10CA1a		3
OR13J1	MCF10CA1a		3
OR1B1	MCF10CA1a		3
OR1H1P	MCF10CA1a		3
OR1J1	MCF10CA1a		3
OR1J2	MCF10CA1a		3
OR1J4	MCF10CA1a		3
OR1K1	MCF10CA1a		3
OR1L1	MCF10CA1a		3
OR1L3	MCF10CA1a		3
OR1L4	MCF10CA1a		3
OR1L6	MCF10CA1a		3
OR1L8	MCF10CA1a		3
OR1N1	MCF10CA1a		3
OR1N2	MCF10CA1a		3
OR1Q1	MCF10CA1a		3
OR2A1	MCF10CA1a		3
OR2A12	MCF10CA1a		3
OR2A13P	MCF10CA1a		3
OR2A14	MCF10CA1a		3
OR2A15P	MCF10CA1a		3
OR2A2	MCF10CA1a		3
OR2A20P	MCF10CA1a		3
OR2A25	MCF10CA1a		3
OR2A3P	MCF10CA1a		3
OR2A41P	MCF10CA1a		3
OR2A42	MCF10CA1a		3
OR2A5	MCF10CA1a		3
OR2A7	MCF10CA1a		3
OR2A9P	MCF10CA1a		3
OR2AO1P	MCF10CA1a		3
OR2F1	MCF10CA1a		3
OR2F2	MCF10CA1a		3
OR2K2	MCF10CA1a		3
OR2Q1P	MCF10CA1a		3
OR2R1P	MCF10CA1a		3
OR2S2	MCF10CA1a		3
OR5AC1	MCF10CA1a		3
OR5AC2	MCF10CA1a		3
OR5AC4P	MCF10CA1a		3
OR5C1	MCF10CA1a		3
OR5H1	MCF10CA1a		3
OR5H14	MCF10CA1a		3
OR5H15	MCF10CA1a		3
OR5H2	MCF10CA1a		3
OR5H3P	MCF10CA1a		3
OR5H4P	MCF10CA1a		3
OR5H5P	MCF10CA1a		3
OR5H6	MCF10CA1a		3
OR5H7P	MCF10CA1a		3
OR5H8P	MCF10CA1a		3
OR5K1	MCF10CA1a		3
OR5K2	MCF10CA1a		3
OR5K3	MCF10CA1a		3
OR5K4	MCF10CA1a		3
OR6B1	MCF10CA1a		3
OR6V1	MCF10CA1a		3
OR6W1P	MCF10CA1a		3
OR7E100P	MCF10CA1a		3
OR9A1P	MCF10CA1a		3
OR9A2	MCF10CA1a		3
OR9A3P	MCF10CA1a		3
OR9A4	MCF10CA1a		3
OR9P1P	MCF10CA1a		3
ORAI2	MCF10CA1a		3
ORC5	MCF10CA1a		3
ORM1	MCF10CA1a		3
ORM2	MCF10CA1a		3
OSBPL11	MCF10CA1a		3
OSTF1	MCF10CA1a		3
OSTN	MCF10CA1a		3
OTOL1	MCF10CA1a		3
OXGR1	MCF10CA1a		3
P2RY1	MCF10CA1a		3
P2RY12	MCF10CA1a		3
P2RY13	MCF10CA1a		3
P2RY14	MCF10CA1a		3
PA2G4P4	MCF10CA1a		3
PABPC1P10	MCF10CA1a		3
PAEP	MCF10CA1a		3
PAICSP1	MCF10CA1a		3
PAICSP2	MCF10CA1a		3
PAICSP5	MCF10CA1a		3
PAICSP6	MCF10CA1a		3
PAK2	MCF10CA1a		3
PALM2	MCF10CA1a		3
PALM2-AKAP2	MCF10CA1a		3
PAQR9	MCF10CA1a		3
PARL	MCF10CA1a		3
PARP12	MCF10CA1a		3
PARP14	MCF10CA1a		3
PARP15	MCF10CA1a		3
PARP9	MCF10CA1a		3
PAX5	MCF10CA1a		3
PAXIP1	MCF10CA1a		3
PBX3	MCF10CA1a		3
PCA3	MCF10CA1a		3
PCCB	MCF10CA1a		3
PCLO	MCF10CA1a		3
PCNP	MCF10CA1a		3
PCOLCE2	MCF10CA1a		3
PCSK5	MCF10CA1a		3
PCYT1A	MCF10CA1a		3
PDAP1	MCF10CA1a		3
PDCD10	MCF10CA1a		3
PDCL	MCF10CA1a		3
PDE12	MCF10CA1a		3
PDHB	MCF10CA1a		3
PDIA4	MCF10CA1a		3
PDIA5	MCF10CA1a		3
PDK4	MCF10CA1a		3
PDZRN3	MCF10CA1a		3
PEG10	MCF10CA1a		3
PEX1	MCF10CA1a		3
PEX5L	MCF10CA1a		3
PFN2	MCF10CA1a		3
PGM5	MCF10CA1a		3
PGM5P1	MCF10CA1a		3
PGM5P2	MCF10CA1a		3
PHC3	MCF10CA1a		3
PHF19	MCF10CA1a		3
PHF2	MCF10CA1a		3
PHKG1P1	MCF10CA1a		3
PHKG1P2	MCF10CA1a		3
PHLDB2	MCF10CA1a		3
PHTF2	MCF10CA1a		3
PHYHD1	MCF10CA1a		3
PIGO	MCF10CA1a		3
PIGQ	MCF10CA1a		3
PIGX	MCF10CA1a		3
PIGZ	MCF10CA1a		3
PIK3CA	MCF10CA1a		3
PIK3CB	MCF10CA1a		3
PIK3CG	MCF10CA1a		3
PIK3R4	MCF10CA1a		3
PION	MCF10CA1a		3
PIP	MCF10CA1a		3
PIP5K1B	MCF10CA1a		3
PIP5K1P2	MCF10CA1a		3
PIP5KL1	MCF10CA1a		3
PKN3	MCF10CA1a		3
PLA1A	MCF10CA1a		3
PLAA	MCF10CA1a		3
PLCH1	MCF10CA1a		3
PLCXD2	MCF10CA1a		3
PLD1	MCF10CA1a		3
PLOD2	MCF10CA1a		3
PLOD3	MCF10CA1a		3
PLS1	MCF10CA1a		3
PLSCR1	MCF10CA1a		3
PLSCR2	MCF10CA1a		3
PLSCR4	MCF10CA1a		3
PLSCR5	MCF10CA1a		3
PLXNA1	MCF10CA1a		3
PLXND1	MCF10CA1a		3
PMPCA	MCF10CA1a		3
PMPCB	MCF10CA1a		3
PMS2P10	MCF10CA1a		3
PMS2P11	MCF10CA1a		3
PMS2P2	MCF10CA1a		3
PMS2P3	MCF10CA1a		3
PMS2P4	MCF10CA1a		3
PMS2P5	MCF10CA1a		3
PMS2P9	MCF10CA1a		3
PNPLA7	MCF10CA1a		3
PNPLA8	MCF10CA1a		3
PODXL2	MCF10CA1a		3
POGLUT1	MCF10CA1a		3
POLE3	MCF10CA1a		3
POLQ	MCF10CA1a		3
POLR1E	MCF10CA1a		3
POLR2H	MCF10CA1a		3
POLR2J	MCF10CA1a		3
POLR2J2	MCF10CA1a		3
POLR2J3	MCF10CA1a		3
POM121	MCF10CA1a		3
POM121B	MCF10CA1a		3
POM121C	MCF10CA1a		3
POMT1	MCF10CA1a		3
POMZP3	MCF10CA1a		3
PON1	MCF10CA1a		3
PON2	MCF10CA1a		3
PON3	MCF10CA1a		3
POPDC2	MCF10CA1a		3
POR	MCF10CA1a		3
POU1F1	MCF10CA1a		3
POU5F1P6	MCF10CA1a		3
POU5F1P7	MCF10CA1a		3
PPAPDC3	MCF10CA1a		3
PPATP1	MCF10CA1a		3
PPIAP15	MCF10CA1a		3
PPIAP16	MCF10CA1a		3
PPM1L	MCF10CA1a		3
PPP1R2	MCF10CA1a		3
PPP1R3A	MCF10CA1a		3
PPP1R9A	MCF10CA1a		3
PPP2R3A	MCF10CA1a		3
PPP2R4	MCF10CA1a		3
PPP3R2	MCF10CA1a		3
PPP4R2	MCF10CA1a		3
PPP6C	MCF10CA1a		3
PQLC2	MCF10CA1a		3
PRDM12	MCF10CA1a		3
PRKACG	MCF10CA1a		3
PRKAG2	MCF10CA1a		3
PRKAR2B	MCF10CA1a		3
PRKCI	MCF10CA1a		3
PRKRIP1	MCF10CA1a		3
PROK2	MCF10CA1a		3
PROS1	MCF10CA1a		3
PROSP	MCF10CA1a		3
PRPF4	MCF10CA1a		3
PRR23A	MCF10CA1a		3
PRR23B	MCF10CA1a		3
PRR23C	MCF10CA1a		3
PRRX2	MCF10CA1a		3
PRSS1	MCF10CA1a		3
PRSS3	MCF10CA1a		3
PRSS37	MCF10CA1a		3
PRSS47	MCF10CA1a		3
PRUNE2	MCF10CA1a		3
PSAT1	MCF10CA1a		3
PSMB7	MCF10CA1a		3
PSMC2	MCF10CA1a		3
PSMD2	MCF10CA1a		3
PSMD5	MCF10CA1a		3
PTAR1	MCF10CA1a		3
PTCD1	MCF10CA1a		3
PTCH1	MCF10CA1a		3
PTENP1	MCF10CA1a		3
PTGES2	MCF10CA1a		3
PTGR1	MCF10CA1a		3
PTGS1	MCF10CA1a		3
PTN	MCF10CA1a		3
PTPDC1	MCF10CA1a		3
PTPLB	MCF10CA1a		3
PTPN12	MCF10CA1a		3
PTPN3	MCF10CA1a		3
PTPN7	MCF10CA1a		3
PTPRN2	MCF10CA1a		3
PTPRVP	MCF10CA1a		3
PTRH1	MCF10CA1a		3
PTX3	MCF10CA1a		3
PUS7	MCF10CA1a		3
PVRL3	MCF10CA1a		3
PXK	MCF10CA1a		3
PYDC2	MCF10CA1a		3
QRFP	MCF10CA1a		3
QSOX2	MCF10CA1a		3
QTRTD1	MCF10CA1a		3
RAB14	MCF10CA1a		3
RAB19	MCF10CA1a		3
RAB1C	MCF10CA1a		3
RAB40C	MCF10CA1a		3
RAB43	MCF10CA1a		3
RAB6B	MCF10CA1a		3
RAB7A	MCF10CA1a		3
RABEPK	MCF10CA1a		3
RABGAP1	MCF10CA1a		3
RABGEF1	MCF10CA1a		3
RABL3	MCF10CA1a		3
RABL5	MCF10CA1a		3
RAD23B	MCF10CA1a		3
RALGAPA1P	MCF10CA1a		3
RALGDS	MCF10CA1a		3
RALGPS1	MCF10CA1a		3
RANBP1	MCF10CA1a		3
RAP2A	MCF10CA1a		3
RAP2B	MCF10CA1a		3
RAPGEF1	MCF10CA1a		3
RARRES1	MCF10CA1a		3
RARRES2	MCF10CA1a		3
RASA2	MCF10CA1a		3
RASA4	MCF10CA1a		3
RASA4B	MCF10CA1a		3
RASEF	MCF10CA1a		3
RBM18	MCF10CA1a		3
RBM33	MCF10CA1a		3
RBMXP2	MCF10CA1a		3
RBP1	MCF10CA1a		3
RBP2	MCF10CA1a		3
RBPJP5	MCF10CA1a		3
RC3H2	MCF10CA1a		3
RECK	MCF10CA1a		3
RELN	MCF10CA1a		3
REPIN1	MCF10CA1a		3
RETNLB	MCF10CA1a		3
REXO4	MCF10CA1a		3
RFC2	MCF10CA1a		3
RFC4	MCF10CA1a		3
RFK	MCF10CA1a		3
RG9MTD1	MCF10CA1a		3
RG9MTD3	MCF10CA1a		3
RGP1	MCF10CA1a		3
RGS3	MCF10CA1a		3
RHBDD2	MCF10CA1a		3
RHBDL1	MCF10CA1a		3
RHEB	MCF10CA1a		3
RHO	MCF10CA1a		3
RHOT2	MCF10CA1a		3
RINT1	MCF10CA1a		3
RMI1	MCF10CA1a		3
RMRP	MCF10CA1a		3
RNF13	MCF10CA1a		3
RNF168	MCF10CA1a		3
RNF183	MCF10CA1a		3
RNF20	MCF10CA1a		3
RNF32	MCF10CA1a		3
RNF38	MCF10CA1a		3
RNF7	MCF10CA1a		3
RNU4-4P	MCF10CA1a		3
RNU6-42	MCF10CA1a		3
RNU6ATAC	MCF10CA1a		3
RNU7-19P	MCF10CA1a		3
RNU7-21P	MCF10CA1a		3
RNY1	MCF10CA1a		3
RNY3	MCF10CA1a		3
RNY4	MCF10CA1a		3
RNY5	MCF10CA1a		3
ROBO1	MCF10CA1a		3
ROBO2	MCF10CA1a		3
ROD1	MCF10CA1a		3
ROPN1	MCF10CA1a		3
ROPN1B	MCF10CA1a		3
ROR2	MCF10CA1a		3
RORB	MCF10CA1a		3
RPL10P3	MCF10CA1a		3
RPL12	MCF10CA1a		3
RPL13AP17	MCF10CA1a		3
RPL22L1	MCF10CA1a		3
RPL24	MCF10CA1a		3
RPL32P3	MCF10CA1a		3
RPL35	MCF10CA1a		3
RPL35A	MCF10CA1a		3
RPL36AP6	MCF10CA1a		3
RPL39L	MCF10CA1a		3
RPL39P5	MCF10CA1a		3
RPL6P8	MCF10CA1a		3
RPL7A	MCF10CA1a		3
RPL7AP11	MCF10CA1a		3
RPN1	MCF10CA1a		3
RPP14	MCF10CA1a		3
RPS10P3	MCF10CA1a		3
RPS15AP16	MCF10CA1a		3
RPS20P24	MCF10CA1a		3
RPS26P2	MCF10CA1a		3
RPS27P12	MCF10CA1a		3
RPUSD1	MCF10CA1a		3
RSBN1L	MCF10CA1a		3
RSL24D1P3	MCF10CA1a		3
RSRC1	MCF10CA1a		3
RTN4R	MCF10CA1a		3
RTP1	MCF10CA1a		3
RTP2	MCF10CA1a		3
RTP4	MCF10CA1a		3
RUNDC3B	MCF10CA1a		3
RUSC2	MCF10CA1a		3
RUVBL1	MCF10CA1a		3
RWDD4P1	MCF10CA1a		3
RYBP	MCF10CA1a		3
RYK	MCF10CA1a		3
S100A11P1	MCF10CA1a		3
S1PR3	MCF10CA1a		3
SAMD7	MCF10CA1a		3
SAMD9	MCF10CA1a		3
SAMD9L	MCF10CA1a		3
SARDH	MCF10CA1a		3
SBDS	MCF10CA1a		3
SBDSP1	MCF10CA1a		3
SCAI	MCF10CA1a		3
SCARNA7	MCF10CA1a		3
SCHIP1	MCF10CA1a		3
SDHAP1	MCF10CA1a		3
SDHAP2	MCF10CA1a		3
SEC16A	MCF10CA1a		3
SEC22A	MCF10CA1a		3
SEC61A1	MCF10CA1a		3
SEC61B	MCF10CA1a		3
SEC62	MCF10CA1a		3
SECISBP2	MCF10CA1a		3
SEMA3A	MCF10CA1a		3
SEMA3C	MCF10CA1a		3
SEMA3D	MCF10CA1a		3
SEMA3E	MCF10CA1a		3
SEMA4D	MCF10CA1a		3
SEMA5B	MCF10CA1a		3
SENP2	MCF10CA1a		3
SENP5	MCF10CA1a		3
SENP7	MCF10CA1a		3
SEPT7P4	MCF10CA1a		3
SEPT7P5	MCF10CA1a		3
SEPT7P6	MCF10CA1a		3
SEPT7P7	MCF10CA1a		3
SERP1	MCF10CA1a		3
SERPINE1	MCF10CA1a		3
SERPINI1	MCF10CA1a		3
SERPINI2	MCF10CA1a		3
SET	MCF10CA1a		3
SETX	MCF10CA1a		3
SGCE	MCF10CA1a		3
SH2B2	MCF10CA1a		3
SH2D3C	MCF10CA1a		3
SH3GLB2	MCF10CA1a		3
SHB	MCF10CA1a		3
SHC3	MCF10CA1a		3
SHFM1	MCF10CA1a		3
SHH	MCF10CA1a		3
SHOX2	MCF10CA1a		3
SHQ1	MCF10CA1a		3
SI	MCF10CA1a		3
SIAH2	MCF10CA1a		3
SIDT1	MCF10CA1a		3
SIGMAR1	MCF10CA1a		3
SIT1	MCF10CA1a		3
SKA2L	MCF10CA1a		3
SKIL	MCF10CA1a		3
SKP1P1	MCF10CA1a		3
SLC12A8	MCF10CA1a		3
SLC13A4	MCF10CA1a		3
SLC15A2	MCF10CA1a		3
SLC25A13	MCF10CA1a		3
SLC25A25	MCF10CA1a		3
SLC25A36	MCF10CA1a		3
SLC25A40	MCF10CA1a		3
SLC26A3	MCF10CA1a		3
SLC26A4	MCF10CA1a		3
SLC26A5	MCF10CA1a		3
SLC27A4	MCF10CA1a		3
SLC28A3	MCF10CA1a		3
SLC2A2	MCF10CA1a		3
SLC2A6	MCF10CA1a		3
SLC2A8	MCF10CA1a		3
SLC31A1	MCF10CA1a		3
SLC31A1P1	MCF10CA1a		3
SLC31A2	MCF10CA1a		3
SLC33A1	MCF10CA1a		3
SLC35A5	MCF10CA1a		3
SLC35B4	MCF10CA1a		3
SLC35D2	MCF10CA1a		3
SLC37A3	MCF10CA1a		3
SLC41A3	MCF10CA1a		3
SLC44A1	MCF10CA1a		3
SLC46A2	MCF10CA1a		3
SLC4A2	MCF10CA1a		3
SLC7A14	MCF10CA1a		3
SLC9A10	MCF10CA1a		3
SLC9A9	MCF10CA1a		3
SLCO2A1	MCF10CA1a		3
SLITRK3	MCF10CA1a		3
SLMAP	MCF10CA1a		3
SMARCD3	MCF10CA1a		3
SMC2	MCF10CA1a		3
SMC4	MCF10CA1a		3
SMC5	MCF10CA1a		3
SMU1	MCF10CA1a		3
SMURF1	MCF10CA1a		3
SNORA14A	MCF10CA1a		3
SNORA22	MCF10CA1a		3
SNORA58	MCF10CA1a		3
SNORA65	MCF10CA1a		3
SNORA70C	MCF10CA1a		3
SNORA7B	MCF10CA1a		3
SNORA81	MCF10CA1a		3
SNORA84	MCF10CA1a		3
SNORD121A	MCF10CA1a		3
SNORD121B	MCF10CA1a		3
SNORD24	MCF10CA1a		3
SNORD36A	MCF10CA1a		3
SNORD36B	MCF10CA1a		3
SNORD36C	MCF10CA1a		3
SNORD3A	MCF10CA1a		3
SNORD3B-1	MCF10CA1a		3
SNORD3B-2	MCF10CA1a		3
SNORD3C	MCF10CA1a		3
SNORD3D	MCF10CA1a		3
SNORD62A	MCF10CA1a		3
SNORD62B	MCF10CA1a		3
SNORD66	MCF10CA1a		3
SNORD90	MCF10CA1a		3
SNRPBP1	MCF10CA1a		3
SNX30	MCF10CA1a		3
SNX4	MCF10CA1a		3
SOHLH1	MCF10CA1a		3
SOLH	MCF10CA1a		3
SOX14	MCF10CA1a		3
SOX2	MCF10CA1a		3
SOX2OT	MCF10CA1a		3
SPAG8	MCF10CA1a		3
[truncated: 2,871 more rows]
