# Supplementary material for: Using the MCF10A/MCF10CA1a Breast Cancer Progression Cell Line Model to Investigate the Effect of Active, Mutant Forms of EGFR in Breast Cancer Development and Treatment Using Gefitinib
Source: PLoS One. 2015 May 13;10(5):e0125232. doi: 10.1371/journal.pone.0125232 (PMC4430383; doi:10.1371/journal.pone.0125232)
Supplement: S4 Table — (XLSX) [file pone.0125232.s010.xlsx]

## Sheet: Table S4
Table S4. Single nucleotide variations and INDELs in the genome of MCF10CA1a.
Gene Symbol	Chromosome	Start Position	End Position	MCF10CA1a CNV Change	Variant Classification	MCF10A/reference allele	MCF10CA1a Allele 1	MCF10CA1a Allele 2	Reference reads in MCF10CA1a	Variant reads in MCF10CA1a	dbSNP_RS	dbSNP MAF	Amino Acid Change	PolyPhen2 Prediction	PolyPhen2 probability	Provean Prediction	Provean Score	SIFT Prediction	SIFT Score	Consensus Prediction (2/3)	In COSMIC?
NBPF3	1	21798105	21798105		Nonsense_Mutation	C	C	T	173	155	novel		Q94*
GNL2	1	38056422	38056422		Nonsense_Mutation	G	G	T	23	28	novel		S90*
KIF13A	6	17794928	17794928		Nonsense_Mutation	C	A	A	0	94	novel		E984*
MUC2	11	1088839	1088839		Nonsense_Mutation	C	A	C	103	102	novel		C1208*
TMED2	12	124071315	124071315		Nonsense_Mutation	G	G	T	31	28	novel		G68*
FHOD3	18	34261487	34261487		Nonsense_Mutation	G	G	T	68	58	novel		E467*
ATP9B	18	76856531	76856531		Nonsense_Mutation	G	G	T	82	101	novel		E59*
RSPH1	21	43896110	43896110		Nonsense_Mutation	C	A	C	79	72	novel		E259*
MT-ND5	M	13915	13915		Nonsense_Mutation	G	A	G	1115	90	novel		G527*
ZNF81	X	47775321	47775321		Nonsense_Mutation	A	A	T	90	89	novel		K426*
TSPYL1	6	116600044	116600063		Frame_Shift_Del	GTTCTAGGGTGTCTGAGTTC	--------------------	--------------------			novel		ELRHPRT311ELRHPRT
SALL1	16	51173358	51173358		Frame_Shift_Del	G	-	-			novel		S925S
CDK11A	1	1647888	1647888		Missense_Mutation	G	A	G	200	26	novel		H129Y	probably damaging	0.995	Neutral	-1.148	Damaging	0.013	Damaging
TP53BP2	1	223980187	223980187		Missense_Mutation	G	C	G	95	73	novel		T838R	probably damaging	1	Deleterious	-5.785	Damaging	0	Damaging
TRMT61B	2	29092504	29092504		Missense_Mutation	G	C	G	65	65	novel		P214A	probably damaging	0.991	Deleterious	-7.223	Damaging	0.036	Damaging
RAPH1	2	204304224	204304224		Missense_Mutation	C	C	T	124	110	rs140901351	0.0022	R1230Q	probably damaging	1	Neutral	-2.036	Damaging	0	Damaging
TRANK1	3	36872538	36872538		Missense_Mutation	C	A	C	99	97	novel		D2252Y	possibly damaging	0.924	Deleterious	-2.507	Damaging	0.001	Damaging
CCDC48	3	128755850	128755850	Gain	Missense_Mutation	G	A	G	135	256	novel		E494K	probably damaging	0.982	Deleterious	-2.831	Damaging	0.007	Damaging
EFCAB12	3	129130087	129130087	Gain	Missense_Mutation	C	A	C	79	35	novel		D317Y	probably damaging	1	Deleterious	-5.476	Damaging	0.004	Damaging
GPR149	3	154146452	154146452	Gain	Missense_Mutation	G	C	G	45	86	novel		T318R	possibly damaging	0.949	Deleterious	-3.815	Damaging	0	Damaging
MME	3	154890389	154890389	Gain	Missense_Mutation	C	A	C	228	318	novel		P714Q	probably damaging	0.996	Deleterious	-6.751	Damaging	0.001	Damaging
PIK3CA	3	178952085	178952085	Gain	Missense_Mutation	A	A	G	80	150	rs121913279	n/a	H1047R	possibly damaging	0.639	Neutral	-1.376	Damaging	0.019	Damaging	Y
USP17L10	4	9212803	9212803		Missense_Mutation	C	T	T	6	329	novel		H141Y	possibly damaging	0.546	Neutral	-1.844	Damaging	0.026	Damaging
FAM149A	4	187074840	187074840		Missense_Mutation	T	G	T	79	52	novel		V43G	probably damaging	0.976	Neutral	-2.222	Damaging	0.001	Damaging
ANKRA2	5	72853446	72853446		Missense_Mutation	C	A	C	78	78	novel		L156F	probably damaging	0.998	Deleterious	-2.8	Damaging	0.018	Damaging
PCDHB3	5	140482124	140482124	Gain	Missense_Mutation	A	A	T	312	275	novel		S631C	probably damaging	1	Deleterious	-4.673	Damaging	0	Damaging
STK10	5	171523450	171523450	Gain	Missense_Mutation	C	A	C	178	86	novel		D329Y	probably damaging	0.976	Deleterious	-4.784	Damaging	0.002	Damaging
PRDM13	6	100062433	100062433		Missense_Mutation	G	A	A	3	162	novel		R641H	probably damaging	1	Deleterious	-4.833	Damaging	0.01	Damaging
PARK2	6	161771175	161771175		Missense_Mutation	C	T	T	4	288	novel		E452K	probably damaging	0.999	Neutral	-2.027	Damaging	0.035	Damaging
PPP3CC	8	22380227	22380227		Missense_Mutation	C	C	G	78	65	novel		S303C	probably damaging	1	Deleterious	-4.703	Damaging	0	Damaging
ANK1	8	41574475	41574475		Missense_Mutation	G	G	T	243	229	novel		A467D	probably damaging	1	Deleterious	-5.188	Damaging	0.001	Damaging
ARFGEF1	8	68151002	68151002		Missense_Mutation	C	C	G	78	69	novel		D490H	probably damaging	0.999	Deleterious	-6.693	Damaging	0	Damaging
ZFHX4	8	77765882	77765882		Missense_Mutation	A	A	G	100	81	novel		Q2242R	probably damaging	0.989	Deleterious	-3.717	Damaging	0.007	Damaging
PCSK5	9	78772004	78772004	Gain	Missense_Mutation	G	G	T	175	84	novel		M452I	benign	0.373	Deleterious	-2.942	Damaging	0	Damaging
CTSL2	9	99799794	99799794	Gain	Missense_Mutation	A	A	G	173	82	novel		M77T	probably damaging	0.99	Deleterious	-5.436	Damaging	0.021	Damaging
TNFSF8	9	117692432	117692432	Gain	Missense_Mutation	A	A	C	63	20	novel		V51G	possibly damaging	0.914	Deleterious	-6	Damaging	0.001	Damaging
HMCN2	9	133230375	133230375	Gain	Missense_Mutation	G	A	G	69	115	novel		C1667Y	probably damaging	0.979	Deleterious	-11	Damaging	0	Damaging
C9orf173	9	140146937	140146937	Gain	Missense_Mutation	G	G	T	88	154	novel		S151I	possibly damaging	0.904	Deleterious	-4.853	Damaging	0.004	Damaging
DHTKD1	10	12149977	12149977		Missense_Mutation	C	A	C	70	37	novel		P706Q	probably damaging	1	Deleterious	-5.967	Damaging	0.001	Damaging
SH3PXD2A	10	105495494	105495494		Missense_Mutation	C	A	C	90	65	novel		C101F	probably damaging	1	Deleterious	-9.387	Damaging	0.034	Damaging
MKI67	10	129907471	129907471		Missense_Mutation	G	G	T	155	170	novel		S518Y	probably damaging	1	Deleterious	-3.833	Damaging	0.001	Damaging
MKI67	10	129913315	129913315		Missense_Mutation	C	C	G	81	75	novel		E453Q	probably damaging	0.999	Neutral	-0.922	Damaging	0.019	Damaging
HRAS	11	534288	534288		Missense_Mutation	C	A	C	254	88	rs104894230	n/a	G12V	possibly damaging	0.738	Deleterious	-7.213	Damaging	0.008	Damaging	Y
OR4C11	11	55370969	55370969		Missense_Mutation	T	G	T	23	14	novel		N294T	probably damaging	0.981	Deleterious	-3.942	Damaging	0.036	Damaging
PGR	11	100998202	100998202		Missense_Mutation	G	G	T	64	30	novel		L534M	probably damaging	0.996	Neutral	-0.627	Damaging	0.014	Damaging
RAB21	12	72176401	72176401		Missense_Mutation	C	A	C	61	37	novel		N166K	probably damaging	0.997	Deleterious	-5.38	Damaging	0.002	Damaging
APAF1	12	99126236	99126236		Missense_Mutation	C	A	C	192	199	novel		F1213L	probably damaging	0.976	Deleterious	-3.808	Tolerated	0.104	Damaging
ATXN2	12	111956221	111956221		Missense_Mutation	A	A	G	32	31	novel		Y228H	probably damaging	0.999	Deleterious	-3.488	Damaging	0.001	Damaging
MAP1LC3B2	12	117013752	117013752		Missense_Mutation	C	C	T	105	103	novel		P2L	benign	0.378	Deleterious	-2.927	Damaging	0.001	Damaging
XPO4	13	21362705	21362705		Missense_Mutation	C	A	C	124	104	novel		E989D	probably damaging	0.997	Neutral	-2.177	Damaging	0.019	Damaging
FARP1	13	99061713	99061713		Missense_Mutation	G	G	T	84	68	novel		L512F	probably damaging	0.988	Deleterious	-3.108	Damaging	0.029	Damaging
GPRC5B	16	19883299	19883299		Missense_Mutation	G	G	T	170	145	novel		P290H	probably damaging	0.999	Deleterious	-8.642	Damaging	0.001	Damaging
GP2	16	20331639	20331639		Missense_Mutation	T	A	T	102	120	novel		N268I	probably damaging	0.996	Deleterious	-4.955	Damaging	0	Damaging
USP43	17	9632257	9632257		Missense_Mutation	C	A	C	20	14	novel		H1108N	probably damaging	0.979	Neutral	-1.529	Damaging	0.035	Damaging
KRT16	17	39766468	39766468		Missense_Mutation	G	G	T	197	193	novel		S434Y	probably damaging	0.995	Neutral	-1.8	Damaging	0.03	Damaging
GDPD1	17	57344435	57344435		Missense_Mutation	C	A	C	82	81	novel		R204S	possibly damaging	0.935	Deleterious	-4.604	Damaging	0.009	Damaging
TCF4	18	52924606	52924606		Missense_Mutation	C	C	G	144	134	novel		W362C	probably damaging	1	Deleterious	-11.775	Damaging	0	Damaging
C19orf35	19	2275980	2275980		Missense_Mutation	A	A	G	13	10	novel		L374P	possibly damaging	0.713	Deleterious	-6.095	Damaging	0.001	Damaging
ZNF85	19	21132373	21132373		Missense_Mutation	T	A	T	79	63	novel		F351L	probably damaging	1	Deleterious	-5.723	Damaging	0.001	Damaging
ZNF729	19	22497674	22497674		Missense_Mutation	G	G	T	180	156	novel		E485D	possibly damaging	0.477	Deleterious	-2.746	Damaging	0.025	Damaging
SPTBN4	19	41010005	41010005		Missense_Mutation	T	C	T	39	41	novel		M544T	possibly damaging	0.891	Deleterious	-4.676	Damaging	0	Damaging
ZNF583	19	56934626	56934626		Missense_Mutation	T	G	T	76	48	novel		M200R	benign	0.021	Deleterious	-2.698	Damaging	0.006	Damaging
ZNRF3	22	29445392	29445392		Missense_Mutation	A	A	G	39	39	novel		Y408C	probably damaging	0.996	Deleterious	-2.65	Damaging	0	Damaging
SBF1	22	50893353	50893353		Missense_Mutation	C	C	T	82	88	novel		G1568R	probably damaging	1	Deleterious	-3.985	Damaging	0.004	Damaging
IL13RA2	X	114245380	114245380		Missense_Mutation	A	A	C	29	27	novel		L178W	probably damaging	1	Deleterious	-2.81	Damaging	0.001	Damaging
DOCK11	X	117731474	117731474		Missense_Mutation	C	C	T	102	90	novel		P782S	probably damaging	1	Deleterious	-6.883	Damaging	0.001	Damaging
SEPT6	X	118774741	118774741		Missense_Mutation	G	G	T	105	80	novel		P234Q	probably damaging	1	Deleterious	-7.51	Damaging	0	Damaging	Y
MAGEA8	X	149013240	149013240		Missense_Mutation	C	A	C	69	64	novel		P65H	probably damaging	1	Deleterious	-6.34	Damaging	0.017	Damaging
HIVEP3	1	42049646	42049646		Missense_Mutation	C	C	T	121	102	novel		E275K	probably damaging	1	Neutral	-1.461	Tolerated	0.234	Neutral
CLCA1	1	86956982	86956982		Missense_Mutation	G	C	G	53	43	novel		Q464H	probably damaging	0.991	Neutral	-2.148	Tolerated	0.06	Neutral
NYAP2	2	226447073	226447073		Missense_Mutation	C	A	A	6	65	novel		P314T	benign	0	Neutral	0.878	Tolerated	0.736	Neutral
SEC13	3	10359737	10359737		Missense_Mutation	C	C	G	95	45	novel		M1I	benign	0.259	Deleterious	-3.314	Tolerated	0.082	Neutral
ZNF385D	3	21478651	21478651		Missense_Mutation	C	C	G	72	76	novel		E162Q	benign	0.155	Neutral	-0.961	Tolerated	0.457	Neutral
ABHD14B	3	52004109	52004109		Missense_Mutation	C	A	C	18	19	novel		E101D	benign	0	Neutral	-0.77	Tolerated	0.425	Neutral
FBXO8	4	175180873	175180873		Missense_Mutation	T	C	T	126	107	novel		T145A	possibly damaging	0.515	Neutral	-1.608	Tolerated	0.211	Neutral
CDH12	5	21783502	21783502		Missense_Mutation	G	A	G	69	56	rs143124599	0.0005	A453V	benign	0.121	Neutral	-2.065	Tolerated	0.239	Neutral
KIAA0825	5	93859652	93859652		Missense_Mutation	T	G	T	39	37	novel		K95Q	benign	0.275	Neutral	-0.144	Tolerated	0.084	Neutral
FBN2	5	127640724	127640724	Gain	Missense_Mutation	C	C	T	271	152	novel		V1909I	benign	0.002	Neutral	-0.108	Tolerated	1	Neutral
PCDHA3	5	140182833	140182833	Gain	Missense_Mutation	C	A	C	94	54	novel		A684D	benign	0.165	Neutral	-2.425	Tolerated	0.638	Neutral
CDYL	6	4952594	4952594		Missense_Mutation	C	C	T	42	41	novel		T530I	benign	0.116	Deleterious	-2.67	Tolerated	0.072	Neutral
CSMD1	8	2886869	2886869		Missense_Mutation	G	G	T	42	23	novel		N2027K	benign	0.027	Neutral	-1.636	Damaging	0.012	Neutral
FAM83H	8	144809998	144809998		Missense_Mutation	T	C	T	50	15	novel		T545A	benign	0	Neutral	1.025	Damaging	0.016	Neutral
DDX58	9	32491334	32491334	Gain	Missense_Mutation	C	A	C	218	99	novel		C174F	benign	0.267	Neutral	-1.158	Tolerated	0.388	Neutral
FAM189A2	9	72006653	72006653	Gain	Missense_Mutation	G	A	G	265	145	novel		R429K	probably damaging	0.996	Neutral	-0.844	Tolerated	0.062	Neutral
SPATA31E1	9	90503640	90503640	Gain	Missense_Mutation	C	A	C	167	106	novel		A1413D	possibly damaging	0.936	Neutral	-0.715	Tolerated	0.061	Neutral
EHMT1	9	140657193	140657193	Gain	Missense_Mutation	G	A	G	261	465	novel		R523Q	probably damaging	0.977	Neutral	-2.226	Tolerated	0.106	Neutral
LIPF	10	90431654	90431654		Missense_Mutation	G	A	G	79	51	novel		V211I	possibly damaging	0.863	Neutral	-0.834	Tolerated	0.206	Neutral
BTAF1	10	93741943	93741943		Missense_Mutation	G	A	G	78	70	novel		R670K	possibly damaging	0.926	Neutral	-1.244	Tolerated	0.091	Neutral
PTPRJ	11	48145398	48145398		Missense_Mutation	C	A	C	68	68	novel		P284T	benign	0.218	Neutral	-0.585	Tolerated	0.57	Neutral
OR5M9	11	56230551	56230551		Missense_Mutation	C	A	C	117	89	novel		E109D	probably damaging	1	Neutral	-2.1	Tolerated	0.104	Neutral
PGA5	11	61018646	61018646		Missense_Mutation	C	C	T	186	163	novel		P354S	benign	0.078	Neutral	-1.16	Tolerated	0.868	Neutral
UBXN1	11	62446379	62446379		Missense_Mutation	G	C	G	47	59	novel		A6G	probably damaging	0.982	Neutral	-0.421	Tolerated	0.388	Neutral
DRD2	11	113283454	113283454		Missense_Mutation	C	A	C	184	193	novel		S323I	benign	0.061	Neutral	-1.585	Damaging	0.019	Neutral
IRAK4	12	44166768	44166768		Missense_Mutation	G	C	G	104	86	novel		E58Q	benign	0.041	Neutral	-1.522	Tolerated	0.054	Neutral
MYF5	12	81110983	81110983		Missense_Mutation	G	G	T	96	86	novel		Q47H	possibly damaging	0.794	Neutral	0.813	Tolerated	0.26	Neutral
MTUS2	13	29601035	29601035		Missense_Mutation	C	A	C	31	35	novel		Q744K	probably damaging	0.993	Neutral	-2.314	Tolerated	0.052	Neutral
OR4E2	14	22133815	22133815		Missense_Mutation	T	G	T	71	62	novel		I173M	benign	0.071	Neutral	-0.15	Tolerated	0.076	Neutral
FANCM	14	45605383	45605383		Missense_Mutation	T	A	T	132	147	novel		L50Q	benign	0.023	Neutral	0.65	Tolerated	0.56	Neutral
VPS13C	15	62264907	62264907		Missense_Mutation	T	C	T	86	78	novel		M849V	benign	0	Neutral	-0.196	Tolerated	0.782	Neutral
EFTUD1	15	82532776	82532776		Missense_Mutation	T	G	T	55	57	novel		K167Q	benign	0.002	Neutral	0.159	Tolerated	0.678	Neutral
LINC00273	16	33962214	33962214		Missense_Mutation	C	C	T	45	47	novel		lncRNA	n/a	n/a	Neutral	-1.5	NA	NA	Neutral
CCDC144A	17	16664902	16664902		Missense_Mutation	T	C	T	613	134	novel		V1179A	benign	0.414	Deleterious	-2.631	Tolerated	0.246	Neutral
FSCN2	17	79496029	79496029		Missense_Mutation	G	C	G	192	166	novel		E158Q	benign	0.157	Neutral	-0.355	Tolerated	0.437	Neutral
LAMA1	18	6985368	6985368		Missense_Mutation	A	A	G	334	329	novel		L1843S	possibly damaging	0.905	Neutral	-1.485	Tolerated	0.799	Neutral
SPHK2	19	49131029	49131029		Missense_Mutation	C	A	C	34	49	novel		Q198K	benign	0.008	Neutral	-1.898	Tolerated	0.201	Neutral
FTL	19	49469890	49469890		Missense_Mutation	C	C	G	209	147	novel		I142M	possibly damaging	0.568	Neutral	-2.282	Tolerated	0.051	Neutral
APP	21	27347520	27347520		Missense_Mutation	A	A	T	183	156	novel		S441T	benign	0.267	Neutral	0.102	Tolerated	0.447	Neutral
XPNPEP3	22	41266073	41266073		Missense_Mutation	T	C	T	84	74	novel		intron	n/a		Neutral	-1.185	Damaging	0	Neutral
MT-ND4L	M	10507	10507		Missense_Mutation	C	C	T	204	877	novel		T13I	benign	0.001					Neutral
BEND2	X	18213445	18213445		Missense_Mutation	G	G	T	35	44	novel		S384Y	possibly damaging	0.936	Neutral	-1.597	NA	NA	Neutral
FAM104B	X	55185573	55185573		Missense_Mutation	G	C	G	47	38	novel		Q37E	benign	0.218	Neutral	-1.276	Tolerated	0.268	Neutral
ANKRD27	19	33116860	33116862		In_Frame_Del	GCA	---	---			novel		LH516H			Deleterious	-10.388	NA	NA	Damaging
CAMKMT	2	44999250	44999250		Nonstop_Mutation	T	C	T	73	83	novel		*324Q
FHAD1	1	15653623	15653623		Silent	C	C	G	59	57	novel		P514P
TCHH	1	152085435	152085435		Silent	G	A	G	82	80	novel		Y86Y
FLG2	1	152329053	152329053		Silent	G	G	T	108	96	novel		R403R
OBSCN	1	228529284	228529284		Silent	C	A	C	88	60	novel		G6001G
C2orf53	2	27360535	27360535		Silent	G	A	G	57	46	novel		H221H
TRMT61B	2	29092505	29092505		Silent	C	C	T	64	65	novel		R213R
CDK15	2	202744874	202744874		Silent	G	T	T	2	187	novel		L343L
SNX25	4	186188133	186188133		Silent	G	A	G	43	51	novel		P141P
CSF1R	5	149433773	149433773	Gain	Silent	C	A	C	107	57	novel		L926L
TCTE1	6	44254019	44254019		Silent	C	T	T	3	151	novel		V176V
CALN1	7	71868262	71868262	Gain	Silent	C	C	T	66	43	novel		R31R
KCNH2	7	150647347	150647347	Gain	Silent	C	C	T	110	50	novel		L429L
GNRH1	8	25279134	25279134		Silent	G	G	T	105	98	novel		T64T
GOT1L1	8	37795202	37795202		Silent	A	A	G	110	117	novel		A121A
STAU2	8	74529680	74529680		Silent	A	A	G	64	63	novel		H107H
HEATR7A	8	145218744	145218744		Silent	C	C	T	56	47	novel		S5S
BNC2	9	16435885	16435885	Gain	Silent	C	C	T	407	166	novel		Q769Q
HBD	11	5255652	5255652		Silent	C	A	C	250	198	novel		L4L;L4L
CLEC4D	12	8670764	8670764		Silent	T	G	T	31	33	novel		T42T
BTBD11	12	108010889	108010889		Silent	G	A	G	98	112	novel		K675K
WDR25	14	100934378	100934378		Silent	C	C	T	79	56	novel		S281S
DUOX1	15	45424170	45424170		Silent	C	A	C	92	70	novel		G2G
CCPG1	15	55666411	55666411		Silent	G	A	G	99	62	novel		C164C
SMAD6	15	67073612	67073612		Silent	C	A	C	109	94	novel		I410I
SKOR1	15	68118448	68118448		Silent	C	A	C	17	22	novel		G280G
BAHCC1	17	79428751	79428751		Silent	G	G	T	39	54	novel		P2354P
MYOM1	18	3155010	3155010		Silent	G	A	G	117	98	novel		I526I
PTPRM	18	8085677	8085677		Silent	C	C	T	102	101	novel		Y520Y
SYT4	18	40850495	40850495		Silent	A	A	T	180	159	novel		P363PP
LOXHD1	18	44139501	44139501		Silent	G	A	G	124	151	novel		V764V
PCSK4	19	1483696	1483696		Silent	G	G	T	35	30	novel		P448P
TSHZ3	19	31768755	31768755		Silent	G	A	G	21	14	novel		S648S
HAUS5	19	36106175	36106175		Silent	T	A	T	77	82	novel		R124R
ZNF567	19	37210310	37210310		Silent	T	C	T	137	94	novel		H228H
ZNF567	19	37210340	37210340		Silent	T	G	T	101	61	novel		S238S
ZNF816	19	53453726	53453726		Silent	G	A	G	111	95	novel		F434F
AVP	20	3063642	3063642		Silent	G	A	G	30	33	novel		F101F
EIF4ENIF1	22	31851264	31851264		Silent	C	C	T	45	41	novel		S216S
SHANK3	22	51159624	51159624		Silent	C	C	T	51	30	novel		S1107S
PHKA2	X	18925162	18925162		Silent	G	G	T	173	172	novel		P857P
CXorf23	X	19984668	19984668		Silent	G	G	T	199	163	novel		V47V
TRO	X	54956625	54956625		Silent	C	C	T	82	67	novel		S1156S
IRS4	X	107978636	107978636		Silent	G	A	G	253	239	novel		D313D
KALRN	3	124117544	124117544		Splice_Site	G	A	G	104	34	novel		R722R			Neutral	0	Tolerated	1	Neutral
RPP30	10	92631833	92631833		Splice_Site	G	G	T	51	36	novel		-888			Neutral	0.417	Tolerated	0.784	Neutral
PSENEN	19	36236891	36236891		Splice_Site	G	A	G	172	140	novel		L20L			Neutral	0	Tolerated	0.803	Neutral
TYMP	22	50964908	50964911		Splice_Site	GCGG	----	----			novel		-888
EPS8L3	1	110295733	110295733		Splice_Site	C	C	T	44	46	novel		-888
ANXA9	1	150960757	150960757		Splice_Site	A	A	C	91	77	novel		-888
PLS1	3	142389966	142389966	Gain	Splice_Site	T	C	T	277	147	novel		-888
ZCWPW1	7	99999669	99999669	Gain	Splice_Site	C	C	T	42	32	novel		-888
ST7	7	116770665	116770665	Gain	Splice_Site	G	A	G	47	56	novel		-888
CSMD1	8	4851846	4851846		Splice_Site	C	C	T	30	23	novel		-888
HRAS	11	533273	533273		Splice_Site	T	C	T	76	33	novel		-888								Y
EEA1	12	93170721	93170721		Splice_Site	G	A	G	86	71	novel		-888
PCSK6	15	101968192	101968192		Splice_Site	C	C	T	47	58	novel		-888
CPNE7	16	89653515	89653515		Splice_Site	G	G	T	26	23	novel		-888
TBC1D3F	17	36292726	36292726		Splice_Site	C	A	C	23	23	novel		-888
DMPK	19	46281748	46281748		Splice_Site	C	C	G	48	30	novel		-888
