# Supplementary material for: Using the MCF10A/MCF10CA1a Breast Cancer Progression Cell Line Model to Investigate the Effect of Active, Mutant Forms of EGFR in Breast Cancer Development and Treatment Using Gefitinib
Source: PLoS One. 2015 May 13;10(5):e0125232. doi: 10.1371/journal.pone.0125232 (PMC4430383; doi:10.1371/journal.pone.0125232)
Supplement: S5 Table — (XLSX) [file pone.0125232.s011.xlsx]

## Sheet: Table S5
Table S5. Single nucleotide variations and INDELs in the genome of MCF10A.
Gene Symbol	Chromosome	Start Position	End Position	MCF10A CNV Change	Variant Classification	MCF10CA1a/ reference allele	MCF10A Allele 1	MCF10A Allele 2	Reference reads in MCF10A	Variant reads in MCF10A	dbSNP_RS	dbSNP MAF	Amino Acid Change	PolyPhen2 Prediction	PolyPhen2 probability	Provean Prediction	Provean Score	SIFT Prediction	SIFT Score	Consensus Prediction (2/3)	In COSMIC?
BAI3	6	69349174	69349174		Nonsense_Mutation	G	G	T	89	81	novel		G203*
NLRP4	19	56388364	56388364		Nonsense_Mutation	T	A	T	38	29	novel		L843*
CLCNKB	1	16374859	16374859		Missense_Mutation	G	A	G	177	194	novel		V174M	possibly damaging	0.743	Neutral	0.018	Damaging	0.007	Damaging
LRRC7	1	70494002	70494002		Missense_Mutation	A	A	C	111	97	novel		K615T	possibly damaging	0.877	Neutral	-1.308	Damaging	0.003	Damaging
CDK15	2	202672634	202672634		Frame_Shift_Del	G	-	-			novel		L58L
EP300	22	41537085	41537086		Frame_Shift_Del	TA	--	--			novel		Y638Y								Y
USP40	2	234429739	234429740		Frame_Shift_Ins	---	TTC	TTC			novel		K752K			Neutral	-1.992			Neutral
AGAP1	2	236761414	236761415		Frame_Shift_Ins	----	CAGG	CAGG			novel		P379P
CMAHP	6	25097411	25097412		Frame_Shift_Ins	-	T	T			novel		N272N
PRRC2A	6	31595773	31595784		In_Frame_Del	CCTGCTGCCCCA	------------	------------			novel		PAAP508-			Deleterious	-3.935	NA	NA	Damaging
ADCY4	14	24803757	24803759		In_Frame_Del	CAG	---	---			novel		L34.			Deleterious	-4.306	NA	NA	Damaging
ASXL2	2	25994412	25994413		Splice_Site	-	G	G			novel		-888
USP34	2	61528299	61528300		Splice_Site	-	A	A			novel		-888
RPS6KA2	6	166889332	166889333		Splice_Site	AG	--	--			novel		-888
OTOF	2	26698865	26698865		Missense_Mutation	G	A	G	135	122	rs140613217	0.0009	R223C	probably damaging	1	Deleterious	-7.244	Damaging	0	Damaging
LTBP1	2	33518281	33518281		Missense_Mutation	T	G	T	81	65	novel		L1056R	probably damaging	0.974	Deleterious	-3.986	Damaging	0.002	Damaging
RTN4	2	55254327	55254327		Missense_Mutation	G	A	G	128	105	rs143123978	0.0005	S97L	probably damaging	0.976	Neutral	-1.626	Damaging	0.006	Damaging
SCN2A	2	166170164	166170164		Missense_Mutation	G	G	T	174	136	novel		G357C	probably damaging	1	Deleterious	-8.491	Damaging	0.008	Damaging
MAP2	2	210558355	210558355		Missense_Mutation	A	A	T	90	71	novel		Q487H	possibly damaging	0.939	Neutral	-1.166	Damaging	0.031	Damaging
GPC1	2	241405023	241405023		Missense_Mutation	C	C	T	58	52	novel		R468C	probably damaging	1	Deleterious	-5.372	Damaging	0	Damaging
GRIA1	5	153190778	153190778	Gain	Missense_Mutation	G	G	T	127	66	novel		G905V	possibly damaging	0.918	Neutral	-1.886	Damaging	0.001	Damaging
FAF2	5	175933886	175933886	Gain	Missense_Mutation	A	A	G	146	54	novel		T425A	probably damaging	0.995	Deleterious	-3.485	Damaging	0.004	Damaging
BRD2	6	32945570	32945570		Missense_Mutation	G	A	G	66	86	novel		E456K	probably damaging	1	Deleterious	-3.781	Damaging	0.001	Damaging
AGMO	7	15427062	15427062		Missense_Mutation	G	C	G	69	81	novel		P309R	possibly damaging	0.858	Deleterious	-6.781	Tolerated	0.055	Damaging
COBL	7	51095893	51095893		Missense_Mutation	G	G	T	61	66	novel		P852H	possibly damaging	0.641	Deleterious	-5.119	Damaging	0.008	Damaging
TRPS1	8	116632098	116632098	Gain	Missense_Mutation	T	C	T	473	200	novel		H76R	probably damaging	0.96	Neutral	-1.558	Damaging	0.041	Damaging
APBA1	9	72131853	72131853		Missense_Mutation	C	C	T	20	15	novel		A92T	possibly damaging	0.886	Neutral	-0.475	Damaging	0.006	Damaging
RET	10	43623689	43623689		Missense_Mutation	C	A	C	256	223	novel		A1106E	probably damaging	1	Neutral	-1.301	Damaging	0	Damaging	Y
TMEM132D	12	129559068	129559068		Missense_Mutation	G	G	T	90	71	novel		D422E	probably damaging	0.999	Deleterious	-2.565	Tolerated	0.08	Damaging
TMEM105	17	79287670	79287670	Gain	Missense_Mutation	C	A	C	40	54	novel		Q57H	probably damaging	0.994	Deleterious	-5	NA	NA	Damaging
LOXHD1	18	44229149	44229149		Missense_Mutation	C	C	T	93	108	novel		G72R	probably damaging	1	Deleterious	-5.072	Damaging	0.007	Damaging
SEMA6B	19	4544254	4544254		Missense_Mutation	G	A	G	5	4	novel		P676S	possibly damaging	0.949	Neutral	-0.666	Damaging	0.006	Damaging
SIGLEC7	19	51645825	51645825		Missense_Mutation	C	C	T	98	61	novel		R67W	possibly damaging	0.812	Deleterious	-4.694	Tolerated	0.065	Damaging
MXRA5	X	3228002	3228002		Missense_Mutation	C	C	T	32	32	novel		G2748R	probably damaging	1	Deleterious	-7.693	Damaging	0.002	Damaging
ALG13	X	110978287	110978287		Missense_Mutation	G	C	G	174	130	novel		Q718H	probably damaging	0.986	Neutral	-2.12	Damaging	0.002	Damaging
VPS13D	1	12374332	12374332		Missense_Mutation	G	A	G	136	140	novel		A2366T	benign	0.002	Neutral	0.128	Tolerated	0.346	Neutral
RUSC1	1	155291971	155291971	Gain	Missense_Mutation	C	C	T	28	11	novel		P136L	benign	0.008	Deleterious	-3.118	Tolerated	0.065	Neutral
GREB1	2	11758429	11758429		Missense_Mutation	G	A	A	2	5	rs145454387	0.0152	G1143D	benign	0.328	Neutral	-1.252	Tolerated	0.123	Neutral
CLEC4F	2	71043885	71043885		Missense_Mutation	T	G	T	206	28	novel		I210L	benign	0.015	Neutral	-0.558	Tolerated	0.057	Neutral
ALMS1	2	73828535	73828535		Missense_Mutation	T	C	T	150	147	novel		L3986P	benign	0.111	Neutral	-2.065	Tolerated	0.125	Neutral
TTN	2	179579255	179579255		Missense_Mutation	A	A	G	51	60	novel		V7505A	benign	0	Neutral	-2.206	Tolerated	0.395	Neutral
TMEFF2	2	193059157	193059157		Missense_Mutation	C	C	T	67	43	rs140151336	n/a	V32I	benign	0.001	Neutral	-0.003	Tolerated	0.951	Neutral
SH3BP4	2	235950105	235950105		Missense_Mutation	C	C	T	75	72	rs147385268	0.0014	P231L	benign	0.038	Neutral	-0.076	Damaging	0.023	Neutral
CAMK1	3	9799212	9799212		Missense_Mutation	G	G	T	11	13	novel					Neutral	0.059	Damaging	0	Neutral
PCDHGA1	5	140712142	140712142	Gain	Missense_Mutation	G	A	G	99	45	novel		A631T	benign	0.295	Deleterious	-2.562	Tolerated	0.155	Neutral
HLA-C	6	31238970	31238970		Missense_Mutation	T	A	T	276	28	rs142570222	n/a	T167S	benign	0.026	Neutral	-2.428	Tolerated	0.058	Neutral
GPR116	6	46826789	46826789		Missense_Mutation	C	C	T	170	131	rs139221728	n/a	E951K	benign	0	Neutral	0.647	Tolerated	0.966	Neutral
C6orf170	6	121577399	121577399		Missense_Mutation	G	A	G	113	97	novel		S589L	benign	0.021	Neutral	-1.485	Tolerated	0.105	Neutral
ENPP3	6	131973700	131973700		Missense_Mutation	A	A	G	112	85	novel		N99S	benign	0.035	Neutral	-0.497	Tolerated	0.634	Neutral
HIVEP2	6	143094920	143094920		Missense_Mutation	A	A	G	128	100	novel		L319S	benign	0.08	Neutral	0.487	Tolerated	0.628	Neutral
RGS22	8	101059752	101059752	Gain	Missense_Mutation	T	C	T	157	60	novel		K588E	benign	0.085	Neutral	-0.917	Tolerated	0.059	Neutral
FAM22F	9	97082579	97082579		Missense_Mutation	G	C	G	126	113	novel		Q412E	benign	0.216	Neutral	-0.533	Tolerated	0.836	Neutral
CPXM2	10	125651115	125651115		Missense_Mutation	C	A	C	19	6	novel		A21S	benign	0.006	Neutral	-0.235	Tolerated	0.239	Neutral
MS4A12	11	60264988	60264988		Missense_Mutation	G	C	G	102	100	novel		G66A	benign	0.121	Neutral	-2.007	Tolerated	0.299	Neutral
ZGPAT	20	62340420	62340420		Missense_Mutation	C	C	T	71	66	novel		A163V	probably damaging	0.998	Neutral	-1.1	Tolerated	0.188	Neutral
ASCC2	22	30221159	30221159		Missense_Mutation	G	A	G	48	7	novel		P110S	benign	0.343	Deleterious	-4.138	Tolerated	0.082	Neutral
MT-ND5	M	13063	13063		Missense_Mutation	G	A	G	806	115	novel		V243I	probably damaging	0.984	Neutral	-0.901		1964	Neutral
PM20D1	1	205801775	205801775	Gain	Silent	G	G	T	176	40	novel		L412L
OR2L5	1	248185627	248185627	Gain	Silent	C	C	T	136	427	novel		C126C
LRP1B	2	141055516	141055516		Silent	T	G	T	41	25	rs149487197	0.0005	A4276A
TTN	2	179432004	179432004		Silent	A	A	G	45	46	rs139953862	0.0028	D23717D
ANO7	2	242157692	242157692		Silent	C	A	C	45	44	novel		R793R
NISCH	3	52491867	52491867		Silent	C	A	C	64	72	novel		I34I
RSRC1	3	158261980	158261980		Silent	C	C	T	121	74	novel		I307I
ITPR3	6	33631640	33631640		Silent	C	C	T	57	52	rs2229631	0.0565	T377T
COL12A1	6	75828814	75828814		Silent	C	A	C	85	93	rs35551395	0.0115	T71T
TMEM181	6	159050844	159050844		Silent	C	C	T	55	49	novel		A562A
BRAT1	7	2584550	2584550		Silent	G	A	G	21	26	novel		A141A
HOXA1	7	27135328	27135328		Silent	G	A	G	58	19	rs142254473	n/a	H68H
NOD1	7	30486739	30486739		Silent	A	A	C	89	75	novel
UNC5D	8	35583974	35583974		Silent	C	C	T	147	111	novel		L536L
BHLHE22	8	65493437	65493437		Silent	C	C	T	11	21	novel		R30R
POLL	10	103345747	103345747		Silent	G	A	G	67	61	novel		A94A
C11orf9	11	61543548	61543548		Silent	C	C	T	57	56	novel		S444S
IGHV3-16	14	106622063	106622063	Gain	Silent	C	C	T	153	185	novel
IGHV4-31	14	106805252	106805252	Gain	Silent	C	A	C	327	101	novel
SYNM	15	99671082	99671082		Silent	C	A	C	127	137	novel		P553P
CREBBP	16	3830834	3830834		Silent	G	A	G	226	144	novel		L574L								Y
SRCIN1	17	36720457	36720457		Silent	G	G	T	81	45	novel		T146T
PTPRT	20	41100949	41100949		Silent	G	G	T	42	42	novel		G469G
RBM10	X	47041246	47041246		Silent	G	A	G	245	186	novel		Q558Q
EML4	2	42552603	42552603		Splice_Site	C	C	G	71	78	rs186464897	0.0032	-888								Y
DHX29	5	54570564	54570564		Splice_Site	A	A	C	73	82	novel		-888
ABCC8	11	17432206	17432206		Splice_Site	C	A	C	84	56	novel		-888
TAX1BP3	17	3567187	3567187		Splice_Site	C	A	C	23	20	novel		-888
