# Supplementary material for: Using the MCF10A/MCF10CA1a Breast Cancer Progression Cell Line Model to Investigate the Effect of Active, Mutant Forms of EGFR in Breast Cancer Development and Treatment Using Gefitinib
Source: PLoS One. 2015 May 13;10(5):e0125232. doi: 10.1371/journal.pone.0125232 (PMC4430383; doi:10.1371/journal.pone.0125232)
Supplement: S6 Table — These results are based upon data generated by the TCGA Research Network: http://cancergenome.nih.gov/. * Potentially damaging mutations include missense mutations with predicted damaging effects, nonssense mutations and out-of-frame indels. ** Alterations are the total of the copy number variations, somatic mutations and gene expression changes reported in the TCGA dataset. Total number of tumours in dataset = 1061. (XLSX) [file pone.0125232.s012.xlsx]

## Sheet: Sheet1
Table S6. Frequency of genes with potentially damaging* rare variants in MCF10CA1a are altered** in breast cancer in The Cancer Genome Atlas (TCGA) dataset. These results are based upon data generated by the TCGA Research Network: http://cancergenome.nih.gov/.
GENE_SYMBOL	NUM_CASES_ALTERED§	PERCENT_CASES_ALTERED
PIK3CA	380	0.358
TP53BP2	276	0.26
ARFGEF1	257	0.242
DHTKD1	169	0.159
ZFHX4	167	0.157
GDPD1	164	0.155
ANK1	153	0.144
ANKRA2	140	0.132
PPP3CC	139	0.131
RAB21	125	0.118
ATP9B	116	0.109
PRRC2A	113	0.107
GNL2	100	0.094
MKI67	98	0.092
ATXN2	93	0.088
FARP1	86	0.081
TRMT61B	86	0.081
ZNF583	86	0.081
ZNF85	82	0.077
GPRC5B	80	0.075
KIF13A	77	0.073
SPTBN4	74	0.07
TSPYL1	74	0.07
SBF1	73	0.069
XPO4	73	0.069
TMED2	73	0.069
APAF1	71	0.067
PCDHB3	71	0.067
FAM149A	69	0.065
PGR	69	0.065
MAP1LC3B2	67	0.063
CDK11A	66	0.062
DOCK11	65	0.061
GP2	65	0.061
STK10	62	0.058
C9ORF173	61	0.057
PARK2	61	0.057
PCSK5	60	0.057
SALL1	60	0.057
PRDM13	58	0.055
TCF4	58	0.055
SH3PXD2A	54	0.051
RAPH1	53	0.05
ZNF81	51	0.048
HRAS	50	0.047
EFCAB12	49	0.046
EFCC1	49	0.046
MME	48	0.045
TRANK1	48	0.045
GPR149	47	0.044
CTSV	46	0.043
KRT16	46	0.043
USP43	44	0.041
ADCY4	43	0.041
MUC2	44	0.041
C19ORF35	42	0.04
ZNRF3	41	0.039
NBPF3	39	0.037
RSPH1	39	0.037
SEPT6	39	0.037
TNFSF8	38	0.036
FHOD3	31	0.029
MAGEA8	27	0.025
IL13RA2	21	0.02
OR4C11	19	0.018
ZNF729	14	0.013
ND5	0	0
HMCN2	0	0
USP17L10	0	0
* Potentially damaging mutations include missense mutations with predicted damaging effects, nonssense mutations and out-of-frame indels.
** Alterations are the total of the copy number variations, somatic mutations and gene expression changes reported in the TCGA dataset.
§ Total number of tumours in dataset = 1061.
